# Supplementary material for: Comprehensive Phylogenomics of Methylobacterium Reveals Four Evolutionary Distinct Groups and Underappreciated Phyllosphere Diversity
Source: Genome Biol Evol. 2022 Jul 30;14(8):evac123. doi: 10.1093/gbe/evac123 (PMC9364378; doi:10.1093/gbe/evac123)
Supplement: evac123_Supplementary_Data [file evac123_supplementary_data.zip]

Archive with 15 entries (15 files):
- Dataset-S1-new.xlsx
- Dataset-S2.xlsx
- Dataset-S3.xlsx
- Dataset-S4.xlsx
- Dataset-S5.xlsx
- Figure-S1.pdf
- Figure-S10-New.pdf
- Figure-S2-New.pdf
- Figure-S3.pdf
- Figure-S4.pdf
- Figure-S5.pdf
- Figure-S6-New.pdf
- Figure-S7-New.pdf
- Figure-S8-New.pdf
- Figure-S9-New.pdf
