# Supplementary material for: Comprehensive Phylogenomics of Methylobacterium Reveals Four Evolutionary Distinct Groups and Underappreciated Phyllosphere Diversity
Source: Genome Biol Evol. 2022 Jul 30;14(8):evac123. doi: 10.1093/gbe/evac123 (PMC9364378; doi:10.1093/gbe/evac123)
Supplement: evac123_Supplementary_Data [file evac123_supplementary_data.zip › Dataset-S3.xlsx]

## Sheet: Dataset-S3
Gene annotation			Occurrence in 213 genome	Copy number per genome
Complete description (as in RAST outputs)	Short name	Core gene		Mean	SD
(E)-4-hydroxy-3-methylbut-2-enyl-diphosphate synthase (flavodoxin) (EC 1.17.7.3)	Gene0001	Gene1	213	1	0
[Protein-PII] uridylyltransferase (EC 2.7.7.59) / [Protein-PII]-UMP uridylyl-removing enzyme	Gene0002	Gene2	213	1.00939	0.0966715
16S rRNA (cytidine(1402)-2'-O)-methyltransferase (EC 2.1.1.198)	Gene0003	Gene3	213	1	0
16S rRNA (cytosine(1402)-N(4))-methyltransferase (EC 2.1.1.199)	Gene0004	Gene4	213	1	0
16S rRNA (guanine(527)-N(7))-methyltransferase (EC 2.1.1.170)	Gene0005	Gene5	213	1	0
16S rRNA (uracil(1498)-N(3))-methyltransferase (EC 2.1.1.193)	Gene0006	Gene6	212	0.995305	0.0685189
16S rRNA processing protein RimM	Gene0007	Gene7	212	0.995305	0.0685189
2',3'-cyclic-nucleotide 2'-phosphodiesterase, Bsub YmdB	Gene0008	Gene8	213	1	0
23S rRNA (adenine(2503)-C(2))-methyltransferase @ tRNA (adenine(37)-C(2))-methyltransferase (EC 2.1.1.192)	Gene0009	Gene9	213	1.00469	0.0685189
23S rRNA (guanosine(2251)-2'-O)-methyltransferase (EC 2.1.1.185)	Gene0010	NA	213	1	0
23S rRNA (uridine(2552)-2'-O)-methyltransferase (EC 2.1.1.166)	Gene0011	Gene11	213	1	0
3-hydroxyacyl-[acyl-carrier-protein] dehydratase, FabA form (EC 4.2.1.59) @ Trans-2-decenoyl-[acyl-carrier-protein] isomerase (EC 5.3.3.14)	Gene0012	Gene12	213	1.00469	0.0685189
3-oxoacyl-[acyl-carrier-protein] synthase II (EC 2.3.1.41)	Gene0013	Gene13	213	1.00469	0.0685189
3-phosphoshikimate 1-carboxyvinyltransferase (EC 2.5.1.19)	Gene0014	Gene14	213	1.00469	0.0685189
33 kDa chaperonin HslO	Gene0015	Gene15	213	1	0
5-methyltetrahydrofolate--homocysteine methyltransferase (EC 2.1.1.13)	Gene0016	Gene16	213	1.00469	0.0685189
5'-methylthioadenosine phosphorylase (EC 2.4.2.28)	Gene0017	Gene17	213	1	0
6,7-dimethyl-8-ribityllumazine synthase (EC 2.5.1.78)	Gene0018	NA	212	1.00469	0.118865
ABC transporter involved in cytochrome c biogenesis, CcmB subunit	Gene0019	Gene19	213	1	0
ABC transporter, ATP-binding protein (cluster 9, phospholipid)	Gene0020	Gene20	213	1	0
Adenylosuccinate lyase (EC 4.3.2.2) @ SAICAR lyase (EC 4.3.2.2)	Gene0021	Gene21	213	1.00469	0.0685189
Aerobic cobaltochelatase CobS subunit (EC 6.6.1.2)	Gene0022	Gene22	213	1	0
Amidophosphoribosyltransferase (EC 2.4.2.14)	Gene0023	Gene23	213	1.00469	0.0685189
Anthranilate phosphoribosyltransferase (EC 2.4.2.18)	Gene0024	Gene24	213	1.00469	0.0685189
ApaG protein	Gene0025	Gene25	213	1	0
Arginyl-tRNA--protein transferase (EC 2.3.2.8)	Gene0026	Gene26	213	1	0
Aspartyl-tRNA(Asn) amidotransferase subunit C (EC 6.3.5.6) @ Glutamyl-tRNA(Gln) amidotransferase subunit C (EC 6.3.5.7)	Gene0027	Gene27	213	1.00469	0.0685189
ATP phosphoribosyltransferase (EC 2.4.2.17) => HisGl	Gene0028	Gene28	213	1	0
ATP synthase alpha chain (EC 3.6.3.14)	Gene0029	Gene29	212	0.995305	0.0685189
ATP synthase beta chain (EC 3.6.3.14)	Gene0030	Gene30	213	1	0
ATP synthase gamma chain (EC 3.6.3.14)	Gene0031	Gene31	213	1.00939	0.0966715
ATP-dependent Clp protease adaptor protein ClpS	Gene0032	Gene32	213	1	0
ATP-DEPENDENT PROTEASE SUBUNIT	Gene0033	Gene33	212	0.995305	0.0685189
ATP-dependent protease subunit HslV (EC 3.4.25.2)	Gene0034	Gene34	213	1	0
Beta-(1-->2)glucan export ATP-binding/permease protein NdvA (EC 3.6.3.42)	Gene0035	Gene35	213	1.00469	0.0685189
Cell division trigger factor (EC 5.2.1.8)	Gene0036	Gene36	213	1	0
Cell-division-associated, ABC-transporter-like signaling protein FtsE	Gene0037	Gene37	213	1	0
Cell-division-associated, ABC-transporter-like signaling protein FtsX	Gene0038	Gene38	213	1	0
Chorismate synthase (EC 4.2.3.5)	Gene0039	Gene39	213	1	0
ClpXP protease specificity-enhancing factor SspBalpha	Gene0040	Gene40	213	1	0
Cold shock protein of CSP family => dimer	Gene0041	Gene41	213	1	0
Colicin V production protein	Gene0042	Gene42	213	1	0
Competence protein F homolog, phosphoribosyltransferase domain protein YhgH required for utilization of DNA as sole source of carbon and energy	Gene0043	Gene43	212	1	0.0971286
Crossover junction endodeoxyribonuclease RuvC (EC 3.1.22.4)	Gene0044	Gene44	213	1	0
Cytidine deaminase (EC 3.5.4.5)	Gene0045	Gene45	213	1	0
Cytochrome c-type biogenesis protein CcmC, putative heme lyase for CcmE	Gene0046	Gene46	213	1	0
Decaprenyl diphosphate synthase (EC 2.5.1.91)	Gene0047	Gene47	213	1.00469	0.0685189
Dihydrolipoamide dehydrogenase of 2-oxoglutarate dehydrogenase (EC 1.8.1.4)	Gene0048	Gene48	213	1.00469	0.0685189
Dihydroorotate dehydrogenase (quinone) (EC 1.3.5.2)	Gene0049	Gene49	213	1	0
DNA polymerase III chi subunit (EC 2.7.7.7)	Gene0050	Gene50	213	1	0
DNA uptake lipoprotein ComL	Gene0051	Gene51	213	1	0
DNA-binding response regulator PetR	Gene0052	Gene52	212	1.00469	0.118865
Exodeoxyribonuclease VII small subunit (EC 3.1.11.6)	Gene0053	Gene53	213	1	0
FIG00003370: Multicopper polyphenol oxidase	Gene0054	Gene54	212	0.995305	0.0685189
FIG000875: Thioredoxin domain-containing protein EC-YbbN	Gene0055	Gene55	213	1	0
FIG002473: Protein YcaR in KDO2-Lipid A biosynthesis cluster	Gene0056	Gene56	213	1	0
FIG005495: hypothetical protein	Gene0057	Gene57	213	1	0
FIG006285: ICC-like protein phosphoesterase	Gene0058	Gene58	213	1	0
FIG007785: exported protein	Gene0059	Gene59	212	0.995305	0.0685189
FIG01031092: hypothetical protein	Gene0060	Gene60	212	0.995305	0.0685189
FIG017823: ATPase, MoxR family	Gene0061	Gene61	213	1	0
FIG018229: hypothetical protein	Gene0062	Gene62	213	1	0
FIG043197: Inositol monophosphatase family protein	Gene0063	Gene63	212	0.995305	0.0685189
FIG110192: hypothetical protein	Gene0064	Gene64	213	1	0
FIG139612: Possible conserved membrane protein	Gene0065	Gene65	213	1	0
FOG: TPR repeat, SEL1 subfamily	Gene0066	Gene66	212	0.995305	0.0685189
Formamidopyrimidine-DNA glycosylase (EC 3.2.2.23)	Gene0067	Gene67	213	1	0
Glutamate N-acetyltransferase (EC 2.3.1.35) @ N-acetylglutamate synthase (EC 2.3.1.1)	Gene0068	Gene68	213	1	0
Glutamyl-tRNA(Gln) synthetase (EC 6.1.1.24)	Gene0069	Gene69	213	1	0
Glycyl-tRNA synthetase alpha chain (EC 6.1.1.14)	Gene0070	Gene70	212	0.995305	0.0685189
Glyoxylate reductase (EC 1.1.1.79) @ Glyoxylate reductase (EC 1.1.1.26) @ Hydroxypyruvate reductase (EC 1.1.1.81)	Gene0071	Gene71	213	1.00469	0.0685189
GTP-binding protein EngB	Gene0072	Gene72	213	1	0
Heat-inducible transcription repressor HrcA	Gene0073	Gene73	213	1	0
Hydrolase SMc00528, alpha/beta fold family	Gene0074	Gene74	213	1	0
Hypothetical metal-binding enzyme, YcbL homolog	Gene0075	Gene75	213	1	0
Imidazole glycerol phosphate synthase amidotransferase subunit HisH	Gene0076	Gene76	213	1	0
Imidazole glycerol phosphate synthase cyclase subunit	Gene0077	Gene77	213	1.00469	0.0685189
Imidazoleglycerol-phosphate dehydratase (EC 4.2.1.19)	Gene0078	Gene78	213	1	0
Inner membrane protein translocase and chaperone YidC, long form	Gene0079	Gene79	213	1	0
Intracellular septation protein IspA	Gene0080	Gene80	213	1	0
Iron-sulfur cluster assembly ATPase protein SufC	Gene0081	Gene81	213	1	0
Lipid A biosynthesis lauroyl acyltransferase (EC 2.3.1.241)	Gene0082	Gene82	213	1.00469	0.0685189
Lipopolysaccharide ABC transporter, ATP-binding protein LptB	Gene0083	Gene83	211	0.99061	0.0966715
Lipopolysaccharide export system permease protein LptF	Gene0084	Gene84	213	1	0
Lipopolysaccharide export system permease protein LptG	Gene0085	Gene85	213	1	0
Lipoprotein releasing system transmembrane protein LolC/LolE	Gene0086	Gene86	213	1	0
low molecular weight phosphatase supefamily protein in cluster with UPF0262	Gene0087	Gene87	213	1	0
LSU ribosomal protein L10p (P0)	Gene0088	Gene88	213	1	0
LSU ribosomal protein L11p (L12e)	Gene0089	Gene89	213	1	0
LSU ribosomal protein L14p (L23e)	Gene0090	Gene90	212	0.995305	0.0685189
LSU ribosomal protein L15p (L27Ae)	Gene0091	Gene91	212	0.995305	0.0685189
LSU ribosomal protein L16p (L10e)	Gene0092	Gene92	212	0.995305	0.0685189
LSU ribosomal protein L18p (L5e)	Gene0093	Gene93	212	0.995305	0.0685189
LSU ribosomal protein L19p	Gene0094	Gene94	213	1.00469	0.0685189
LSU ribosomal protein L1p (L10Ae)	Gene0095	Gene95	213	1.00469	0.0685189
LSU ribosomal protein L20p	Gene0096	Gene96	213	1	0
LSU ribosomal protein L21p	Gene0097	Gene97	213	1	0
LSU ribosomal protein L22p (L17e)	Gene0098	Gene98	212	0.995305	0.0685189
LSU ribosomal protein L23p (L23Ae)	Gene0099	Gene99	212	1	0.0971286
LSU ribosomal protein L24p (L26e)	Gene0100	Gene100	212	0.995305	0.0685189
LSU ribosomal protein L25p	Gene0101	Gene101	213	1.00469	0.0685189
LSU ribosomal protein L27p	Gene0102	Gene102	213	1	0
LSU ribosomal protein L28p @ LSU ribosomal protein L28p, zinc-independent	Gene0103	Gene103	213	1	0
LSU ribosomal protein L2p (L8e)	Gene0104	Gene104	212	0.995305	0.0685189
LSU ribosomal protein L30p (L7e)	Gene0105	Gene105	212	0.995305	0.0685189
LSU ribosomal protein L33p @ LSU ribosomal protein L33p, zinc-independent	Gene0106	Gene106	213	1	0
LSU ribosomal protein L35p	Gene0107	Gene107	213	1	0
LSU ribosomal protein L36p @ LSU ribosomal protein L36p, zinc-independent	Gene0108	Gene108	212	0.995305	0.0685189
LSU ribosomal protein L3p (L3e)	Gene0109	Gene109	212	1	0.0971286
LSU ribosomal protein L4p (L1e)	Gene0110	Gene110	212	0.995305	0.0685189
LSU ribosomal protein L5p (L11e)	Gene0111	Gene111	212	0.995305	0.0685189
LSU ribosomal protein L6p (L9e)	Gene0112	Gene112	212	0.995305	0.0685189
LSU ribosomal protein L7p/L12p (P1/P2)	Gene0113	Gene113	213	1	0
Lysyl-tRNA synthetase (class I) (EC 6.1.1.6)	Gene0114	Gene114	213	1.00469	0.0685189
Metal-dependent hydrolase YbeY, involved in rRNA and/or ribosome maturation and assembly	Gene0115	Gene115	213	1	0
Molybdenum cofactor biosynthesis protein MoaB	Gene0116	Gene116	213	1	0
Monofunctional biosynthetic peptidoglycan transglycosylase	Gene0117	Gene117	213	1	0
N5-carboxyaminoimidazole ribonucleotide mutase (EC 5.4.99.18)	Gene0118	Gene118	212	0.995305	0.0685189
NADH-ubiquinone oxidoreductase chain B (EC 1.6.5.3)	Gene0119	Gene119	213	1	0
NADH-ubiquinone oxidoreductase chain C (EC 1.6.5.3)	Gene0120	Gene120	213	1	0
NADH-ubiquinone oxidoreductase chain I (EC 1.6.5.3)	Gene0121	Gene121	213	1	0
NADP-dependent glyceraldehyde-3-phosphate dehydrogenase (EC 1.2.1.13) @ NAD-dependent glyceraldehyde-3-phosphate dehydrogenase (EC 1.2.1.12)	Gene0122	Gene122	213	1	0
NADPH-dependent 7-cyano-7-deazaguanine reductase (EC 1.7.1.13)	Gene0123	Gene123	213	1	0
Nitrogen regulation protein NtrB (EC 2.7.13.3)	Gene0124	Gene124	212	0.995305	0.0685189
Nitrogen regulatory protein P-II	Gene0125	Gene125	213	1	0
Nitrogen regulatory protein P-II, GlnK	Gene0126	Gene126	213	1	0
Nucleoside diphosphate kinase (EC 2.7.4.6)	Gene0127	Gene127	213	1.00469	0.0685189
Octanoate-[acyl-carrier-protein]-protein-N-octanoyltransferase (EC 2.3.1.181)	Gene0128	Gene128	213	1.00469	0.0685189
Oligoendopeptidase F-like protein	Gene0129	Gene129	212	0.995305	0.0685189
PaaD-like protein (DUF59) involved in Fe-S cluster assembly	Gene0130	Gene130	212	0.995305	0.0685189
Pantothenate kinase (EC 2.7.1.33)	Gene0131	Gene131	213	1	0
Peptidase B (EC 3.4.11.23)	Gene0132	Gene132	213	1	0
Peptide chain release factor 3	Gene0133	Gene133	213	1	0
Peptide chain release factor N(5)-glutamine methyltransferase (EC 2.1.1.297)	Gene0134	Gene134	213	1	0
Peptidoglycan glycosyltransferase FtsW (EC 2.4.1.129)	Gene0135	Gene135	212	0.995305	0.0685189
Peptidyl-tRNA hydrolase (EC 3.1.1.29)	Gene0136	Gene136	213	1	0
Phosphate:acyl-ACP acyltransferase PlsX (EC 2.3.1.n2)	Gene0137	Gene137	213	1	0
Phospho-N-acetylmuramoyl-pentapeptide-transferase (EC 2.7.8.13)	Gene0138	Gene138	213	1	0
Phosphocarrier protein, nitrogen regulation associated	Gene0139	Gene139	213	1	0
Phosphoenolpyruvate synthase regulatory protein	Gene0140	Gene140	213	1.00469	0.0685189
Phosphoribosylformylglycinamidine cyclo-ligase (EC 6.3.3.1)	Gene0141	Gene141	213	1	0
Phosphoribosylformylglycinamidine synthase, synthetase subunit (EC 6.3.5.3)	Gene0142	Gene142	213	1	0
Polar-differentiation response regulator DivK	Gene0143	Gene143	212	0.995305	0.0685189
Porphobilinogen deaminase (EC 2.5.1.61)	Gene0144	Gene144	213	1	0
Prephenate dehydratase (EC 4.2.1.51)	Gene0145	Gene145	212	0.995305	0.0685189
probable iron binding protein from the HesB_IscA_SufA family	Gene0146	Gene146	213	1	0
Prolyl-tRNA synthetase (EC 6.1.1.15), bacterial type	Gene0147	Gene147	213	1	0
Protein translocase membrane subunit SecG	Gene0148	Gene148	212	0.995305	0.0685189
Protein translocase subunit SecD	Gene0149	Gene149	213	1	0
Protein translocase subunit SecF	Gene0150	Gene150	213	1	0
Protein translocase subunit YajC	Gene0151	Gene151	213	1	0
Protein-export protein SecB (maintains pre-export unfolded state)	Gene0152	Gene152	213	1	0
PTS system permease (IIAMan), nitrogen regulatory IIA protein	Gene0153	Gene153	213	1	0
Putative pre-16S rRNA nuclease YqgF	Gene0154	Gene154	213	1	0
Putrescine ABC transporter putrescine-binding protein PotF (TC 3.A.1.11.2)	Gene0155	Gene155	213	1.00469	0.0685189
Pyridoxal 5-phosphate (PLP)-dependent ornithine decarboxylase (EC 4.1.1.17)	Gene0156	Gene156	213	1	0
Pyridoxal kinase (EC 2.7.1.35)	Gene0157	Gene157	213	1.00469	0.0685189
Pyridoxal-5'-phosphate phosphatase (EC 3.1.3.74), Alphaproteobacterial type	Gene0158	Gene158	213	1	0
Queuine tRNA-ribosyltransferase (EC 2.4.2.29)	Gene0159	Gene159	211	1	0.137361
Riboflavin synthase eubacterial/eukaryotic (EC 2.5.1.9)	Gene0160	Gene160	213	1	0
Ribonuclease III (EC 3.1.26.3)	Gene0161	Gene161	213	1	0
Ribonuclease PH (EC 2.7.7.56)	Gene0162	Gene162	213	1	0
Ribonuclease T2 family protein	Gene0163	Gene163	213	1	0
Ribosomal protein L11 methyltransferase	Gene0164	Gene164	213	1.00469	0.0685189
Ribosomal protein S12p Asp88 (E. coli) methylthiotransferase (EC 2.8.4.4)	Gene0165	Gene165	213	1.00469	0.0685189
Ribosomal silencing factor RsfA	Gene0166	NA	213	1	0
Ribosome association toxin RatA	Gene0167	Gene167	213	1	0
Ribosome recycling factor	Gene0168	Gene168	213	1	0
Ribosome-binding factor A	Gene0169	Gene169	213	1	0
Ribulose-phosphate 3-epimerase (EC 5.1.3.1)	Gene0170	Gene170	213	1.00469	0.0685189
Sensor histidine kinase ChvG (EC 2.7.3.-)	Gene0171	Gene171	213	1	0
Seryl-tRNA synthetase (EC 6.1.1.11)	Gene0172	Gene172	212	1	0.0971286
SSU ribosomal protein S12p (S23e)	Gene0173	Gene173	213	1	0
SSU ribosomal protein S18p @ SSU ribosomal protein S18p, zinc-independent	Gene0174	Gene174	213	1	0
SSU ribosomal protein S19p (S15e)	Gene0175	Gene175	212	0.995305	0.0685189
SSU ribosomal protein S20p	Gene0176	Gene176	211	0.99061	0.0966715
SSU ribosomal protein S4p (S9e) @ SSU ribosomal protein S4p (S9e), zinc-independent	Gene0177	Gene177	213	1	0
SSU ribosomal protein S5p (S2e)	Gene0178	Gene178	212	0.995305	0.0685189
SSU ribosomal protein S8p (S15Ae)	Gene0179	Gene179	212	0.995305	0.0685189
Threonyl-tRNA synthetase (EC 6.1.1.3)	Gene0180	Gene180	213	1.00939	0.0966715
tmRNA-binding protein SmpB	Gene0181	Gene181	213	1.00469	0.0685189
Transamidase GatB domain protein	Gene0182	Gene182	213	1	0
Transcription elongation factor GreA	Gene0183	Gene183	213	1	0
Transcription termination protein NusA	Gene0184	Gene184	213	1	0
Translation elongation factor P	Gene0185	Gene185	212	1	0.0971286
Translation initiation factor 3	Gene0186	Gene186	213	1	0
tRNA (cytidine(32)/uridine(32)-2'-O)-methyltransferase (EC 2.1.1.200)	Gene0187	Gene187	213	1	0
tRNA threonylcarbamoyladenosine biosynthesis protein TsaE / Phosphotransferase involved in threonylcarbamoyladenosine t(6)A37 formation in tRNA	Gene0188	Gene188	213	1	0
tRNA-5-carboxymethylaminomethyl-2-thiouridine(34) synthesis protein MnmG	Gene0189	Gene189	213	1.00469	0.0685189
tRNA-His-GTG	Gene0190	Gene190	212	0.995305	0.0685189
tRNA-i(6)A37 methylthiotransferase (EC 2.8.4.3)	Gene0191	Gene191	213	1	0
tRNA-modifying protein YgfZ	Gene0192	Gene192	213	1	0
tRNA-Ser-GGA	Gene0193	Gene193	212	0.995305	0.0685189
tRNA-specific 2-thiouridylase MnmA (EC 2.8.1.13)	Gene0194	Gene194	213	1	0
tRNA-specific adenosine-34 deaminase (EC 3.5.4.33)	Gene0195	Gene195	213	1.00469	0.0685189
Tryptophan synthase alpha chain (EC 4.2.1.20)	Gene0196	Gene196	211	0.99061	0.0966715
Tryptophan synthase beta chain (EC 4.2.1.20)	Gene0197	Gene197	213	1	0
Two-component sensor histidine kinase PleC	Gene0198	Gene198	213	1.00469	0.0685189
Type II restriction adenine-specific methylase (EC 2.1.1.72)	Gene0199	Gene199	213	1	0
UDP-2,3-diacylglucosamine pyrophosphatase	Gene0200	Gene200	212	0.995305	0.0685189
UDP-N-acetylenolpyruvoylglucosamine reductase (EC 1.3.1.98)	Gene0201	Gene201	212	1	0.0971286
UDP-N-acetylglucosamine 1-carboxyvinyltransferase (EC 2.5.1.7)	Gene0202	Gene202	212	0.995305	0.0685189
UDP-N-acetylmuramate--L-alanine ligase (EC 6.3.2.8)	Gene0203	Gene203	212	0.995305	0.0685189
Uncharacterized metal-dependent hydrolase YcfH	Gene0204	Gene204	213	1	0
Uncharacterized protein RSP_1104	Gene0205	NA	213	1	0
Uncharacterized protein SMc04000	Gene0206	Gene206	211	0.99061	0.0966715
Uncharacterized protein, similar to the N-terminal domain of Lon protease	Gene0207	Gene207	213	1	0
UPF0260 protein YcgN	Gene0208	Gene208	213	1	0
Uracil phosphoribosyltransferase (EC 2.4.2.9)	Gene0209	Gene209	213	1	0
Uridylate kinase (EC 2.7.4.22)	Gene0210	Gene210	213	1.00469	0.0685189
YrbA protein	Gene0211	Gene211	213	1	0
Zinc ABC transporter, ATP-binding protein ZnuC	Gene0212	Gene212	212	0.995305	0.0685189
Zinc ABC transporter, permease protein ZnuB	Gene0213	Gene213	213	1.00469	0.0685189
2-methoxy-6-polyprenyl-1,4-benzoquinol methylase (EC 2.1.1.201)	Gene0214	NA	213	1.01408	0.118117
23S rRNA (pseudouridine(1915)-N(3))-methyltransferase (EC 2.1.1.177)	Gene0215	Gene215	213	1.00469	0.0685189
3-deoxy-D-manno-octulosonic acid transferase (EC 2.4.99.12)(EC 2.4.99.13)	Gene0216	Gene216	213	1.00939	0.0966715
3-mercaptopyruvate sulfurtransferase (EC 2.8.1.2)	Gene0217	Gene217	213	1.00469	0.0685189
3-oxoacyl-[acyl-carrier-protein] synthase, KASI (EC 2.3.1.41)	Gene0218	Gene218	213	1.00469	0.0685189
4-diphosphocytidyl-2-C-methyl-D-erythritol kinase (EC 2.7.1.148)	Gene0219	Gene219	212	1	0.0971286
4-hydroxybenzoate polyprenyltransferase (EC 2.5.1.39)	Gene0220	Gene220	213	1.00469	0.0685189
5-methyl-dCTP pyrophosphohydrolase (EC 3.6.1.-)	Gene0221	NA	212	1	0.0971286
A/G-specific adenine glycosylase (EC 3.2.2.-)	Gene0222	Gene222	213	1.00469	0.0685189
Acetolactate synthase small subunit (EC 2.2.1.6)	Gene0223	Gene223	213	1.00939	0.0966715
Acyl-[acyl-carrier-protein]--UDP-N-acetylglucosamine O-acyltransferase (EC 2.3.1.129)	Gene0224	NA	213	1.00469	0.0685189
Adenine phosphoribosyltransferase (EC 2.4.2.7)	Gene0225	NA	213	1.01408	0.118117
Aerobic cobaltochelatase CobT subunit (EC 6.6.1.2)	Gene0226	Gene226	213	1.01408	0.118117
Apolipoprotein N-acyltransferase / Copper homeostasis protein CutE	Gene0227	Gene227	213	1.00469	0.0685189
Aspartate carbamoyltransferase (EC 2.1.3.2)	Gene0228	NA	212	1.00469	0.118865
Aspartokinase (EC 2.7.2.4)	Gene0229	NA	212	1.00469	0.118865
Aspartyl-tRNA(Asn) amidotransferase subunit B (EC 6.3.5.6) @ Glutamyl-tRNA(Gln) amidotransferase subunit B (EC 6.3.5.7)	Gene0230	NA	213	1.00469	0.0685189
ATP-dependent hsl protease ATP-binding subunit HslU	Gene0231	NA	213	1.00939	0.0966715
Bacterial ribosome SSU maturation protein RimP	Gene0232	Gene232	213	1.00469	0.0685189
Bacterioferritin (EC 1.16.3.1)	Gene0233	NA	212	1	0.0971286
Carbamoyl-phosphate synthase large chain (EC 6.3.5.5)	Gene0234	Gene234	213	1.00939	0.0966715
Carbamoyl-phosphate synthase small chain (EC 6.3.5.5)	Gene0235	Gene235	213	1.00939	0.0966715
Cell division integral membrane protein, YggT and half-length relatives	Gene0236	NA	212	1	0.0971286
Coproporphyrinogen III oxidase, aerobic (EC 1.3.3.3)	Gene0237	Gene237	213	1.00469	0.0685189
Cysteine desulfurase (EC 2.8.1.7) => SufS	Gene0238	Gene238	212	1	0.0971286
Cytochrome c heme lyase subunit CcmL	Gene0239	NA	212	1	0.0971286
Diadenosine tetraphosphate (Ap4A) hydrolase and other HIT family hydrolases	Gene0240	Gene240	213	1.00469	0.0685189
Dipeptidyl carboxypeptidase Dcp (EC 3.4.15.5)	Gene0241	Gene241	213	1.01408	0.118117
DNA polymerase III delta prime subunit (EC 2.7.7.7)	Gene0242	Gene242	213	1.00469	0.0685189
DNA recombination and repair protein RecF	Gene0243	Gene243	213	1.00939	0.0966715
DNA repair protein RecN	Gene0244	Gene244	212	1	0.0971286
DNA-binding response regulator ChvI	Gene0245	Gene245	213	1.00469	0.0685189
DNA-directed RNA polymerase beta subunit (EC 2.7.7.6)	Gene0246	Gene246	213	1.01408	0.118117
Excinuclease ABC subunit A	Gene0247	Gene247	213	1.01878	0.167175
Ferrochelatase, protoheme ferro-lyase (EC 4.99.1.1)	Gene0248	Gene248	212	1	0.0971286
FIG020313: hypothetical protein	Gene0249	Gene249	213	1.00469	0.0685189
Flagellar protein FliJ	Gene0250	NA	213	1.00939	0.0966715
Gamma-glutamyl phosphate reductase (EC 1.2.1.41)	Gene0251	NA	213	1.00469	0.0685189
Glutamate 5-kinase (EC 2.7.2.11) / RNA-binding C-terminal domain PUA	Gene0252	NA	213	1.00469	0.0685189
Glutamyl-tRNA synthetase (EC 6.1.1.17)	Gene0253	NA	213	1.00469	0.0685189
Glycyl-tRNA synthetase beta chain (EC 6.1.1.14)	Gene0254	Gene254	213	1.01408	0.118117
GMP synthase [glutamine-hydrolyzing], amidotransferase subunit (EC 6.3.5.2) / GMP synthase [glutamine-hydrolyzing], ATP pyrophosphatase subunit (EC 6.3.5.2)	Gene0255	Gene255	213	1.01408	0.118117
GTP-binding and nucleic acid-binding protein YchF	Gene0256	NA	213	1.00469	0.0685189
GTP-binding protein EngA	Gene0257	NA	213	1.00469	0.0685189
Guanylate kinase (EC 2.7.4.8)	Gene0258	NA	213	1.00469	0.0685189
HflK protein	Gene0259	NA	212	1.00469	0.118865
Histidyl-tRNA synthetase-like protein CC_3512	Gene0260	Gene260	213	1.00939	0.0966715
Holliday junction ATP-dependent DNA helicase RuvA (EC 3.6.4.12)	Gene0261	NA	212	1	0.0971286
Hypoxanthine-guanine phosphoribosyltransferase (EC 2.4.2.8)	Gene0262	NA	213	1.00939	0.0966715
IMP cyclohydrolase (EC 3.5.4.10) / Phosphoribosylaminoimidazolecarboxamide formyltransferase (EC 2.1.2.3)	Gene0263	Gene263	213	1.00939	0.0966715
Inosine-5'-monophosphate dehydrogenase (EC 1.1.1.205) / CBS domain	Gene0264	Gene264	213	1.00939	0.0966715
Iron-sulfur cluster assembly iron binding protein SufA	Gene0265	NA	213	1.00469	0.0685189
Iron-sulfur cluster assembly protein SufB	Gene0266	Gene266	213	1.00469	0.0685189
Ketol-acid reductoisomerase (NADP(+)) (EC 1.1.1.86)	Gene0267	NA	213	1.00469	0.0685189
Lipoyl synthase (EC 2.8.1.8)	Gene0268	NA	213	1.00469	0.0685189
LPS-assembly protein LptD @ Organic solvent tolerance protein precursor	Gene0269	Gene269	213	1.00939	0.0966715
LSU ribosomal protein L17p	Gene0270	NA	213	1.00939	0.0966715
LSU ribosomal protein L32p @ LSU ribosomal protein L32p, zinc-independent	Gene0271	NA	213	1.00469	0.0685189
LSU rRNA pseudouridine(1911/1915/1917) synthase (EC 5.4.99.23)	Gene0272	NA	213	1.00469	0.0685189
Membrane-bound lytic murein transglycosylase A	Gene0273	NA	212	1	0.0971286
Mlr0671 protein	Gene0274	NA	213	1.01408	0.152923
MotA/TolQ/ExbB proton channel family protein, probably associated with flagella	Gene0275	Gene275	211	1	0.137361
MotB-like protein Atu3746	Gene0276	Gene276	212	1	0.0971286
Murein endolytic transglycosylase MltG	Gene0277	Gene277	213	1.00939	0.0966715
NAD kinase (EC 2.7.1.23)	Gene0278	NA	213	1.00469	0.0685189
Nicotinate-nucleotide--dimethylbenzimidazole phosphoribosyltransferase (EC 2.4.2.21)	Gene0279	NA	212	1	0.0971286
Nucleoside 5-triphosphatase RdgB (dHAPTP, dITP, XTP-specific) (EC 3.6.1.66)	Gene0280	Gene280	213	1.00469	0.0685189
Ornithine carbamoyltransferase (EC 2.1.3.3)	Gene0281	Gene281	213	1.00939	0.0966715
Oxygen-independent coproporphyrinogen-III oxidase-like protein YggW	Gene0282	Gene282	213	1.00469	0.0685189
Peptidyl-tRNA hydrolase ArfB (EC 3.1.1.29)	Gene0283	Gene283	212	1	0.0971286
PhbF	Gene0284	NA	212	1	0.0971286
Phenylalanyl-tRNA synthetase alpha chain (EC 6.1.1.20)	Gene0285	Gene285	213	1.01878	0.167175
Phosphoglycerate kinase (EC 2.7.2.3)	Gene0286	Gene286	213	1.00939	0.0966715
Phosphopantetheine adenylyltransferase (EC 2.7.7.3)	Gene0287	Gene287	212	1	0.0971286
Phosphoribosylformimino-5-aminoimidazole carboxamide ribotide isomerase (EC 5.3.1.16)	Gene0288	Gene288	213	1.00469	0.0685189
Phosphoribosylformylglycinamidine synthase, PurS subunit (EC 6.3.5.3)	Gene0289	NA	213	1.00469	0.0685189
Phosphoribosylglycinamide formyltransferase (EC 2.1.2.2)	Gene0290	NA	213	1.00469	0.0685189
Porphobilinogen synthase (EC 4.2.1.24)	Gene0291	NA	213	1.00939	0.0966715
Ribonuclease D (EC 3.1.26.3)	Gene0292	NA	213	1.00469	0.0685189
Ribonuclease D related protein	Gene0293	Gene293	212	1.00469	0.118865
Ribosome hibernation promoting factor Hpf	Gene0294	Gene294	213	1.00469	0.0685189
SAM-dependent methyltransferase, BioC-like	Gene0295	NA	212	1	0.0971286
SAM-dependent methyltransferase, MidA	Gene0296	Gene296	213	1.00469	0.0685189
Signal recognition particle GTPase	Gene0297	NA	213	1.00469	0.0685189
Signal recognition particle protein Ffh	Gene0298	Gene298	213	1.00469	0.0685189
SSU ribosomal protein S10p (S20e)	Gene0299	Gene299	212	1.00469	0.118865
SSU ribosomal protein S11p (S14e)	Gene0300	NA	213	1.00469	0.0685189
SSU ribosomal protein S13p (S18e)	Gene0301	NA	213	1.00469	0.0685189
SSU ribosomal protein S15p (S13e)	Gene0302	NA	213	1.00469	0.0685189
SSU ribosomal protein S7p (S5e)	Gene0303	Gene303	213	1.00469	0.0685189
Succinate dehydrogenase flavin-adding protein, antitoxin of CptAB toxin-antitoxin	Gene0304	Gene304	213	1.00469	0.0685189
Succinate dehydrogenase hydrophobic membrane anchor protein	Gene0305	NA	213	1.00469	0.0685189
Thiamine-monophosphate kinase (EC 2.7.4.16)	Gene0306	NA	213	1.00469	0.0685189
Tol-Pal system beta propeller repeat protein TolB	Gene0307	NA	213	1.00469	0.0685189
TPR domain protein	Gene0308	Gene308	213	1.00939	0.0966715
Transcriptional regulator, ArsR family / Methyltransferase fusion	Gene0309	Gene309	213	1.00469	0.0685189
Translation elongation factor P Lys34--(R)-beta-lysine ligase	Gene0310	Gene310	213	1.00939	0.0966715
Translation elongation factor Ts	Gene0311	Gene311	213	1.00469	0.0685189
Trehalose-6-phosphate phosphatase (EC 3.1.3.12)	Gene0312	Gene312	212	1	0.0971286
Triosephosphate isomerase (EC 5.3.1.1)	Gene0313	NA	213	1.00469	0.0685189
tRNA (cytidine(34)-2'-O)-methyltransferase (EC 2.1.1.207)	Gene0314	NA	213	1.00469	0.0685189
tRNA (guanine(46)-N(7))-methyltransferase (EC 2.1.1.33)	Gene0315	Gene315	211	0.995305	0.118865
tRNA t(6)A37-methylthiotransferase (EC 2.8.4.5)	Gene0316	Gene316	213	1.00469	0.0685189
tRNA threonylcarbamoyladenosine biosynthesis protein TsaB	Gene0317	Gene317	213	1.00939	0.0966715
tRNA-5-carboxymethylaminomethyl-2-thiouridine(34) synthesis protein MnmE	Gene0318	NA	213	1.00469	0.0685189
Ubiquinol-cytochrome C reductase, cytochrome C1 subunit	Gene0319	Gene319	213	1.00469	0.0685189
Ubiquinone biosynthesis regulatory protein kinase UbiB	Gene0320	NA	213	1.00469	0.0685189
Uncharacterized ABC1 family protein CC_3312	Gene0321	Gene321	213	1.00469	0.0685189
Uncharacterized protein EC-HemY in Proteobacteria (unrelated to HemY-type PPO in GramPositives)	Gene0322	Gene322	213	1.00939	0.0966715
Uncharacterized protein family UPF0262	Gene0323	Gene323	213	1.00469	0.0685189
UPF0301 protein YqgE	Gene0324	Gene324	213	1.00469	0.0685189
Uracil-DNA glycosylase, family 1 (EC 3.2.2.27)	Gene0325	Gene325	213	1.00939	0.0966715
WD40 repeat domain-containing protein	Gene0326	NA	213	1.00469	0.0685189
YdcF-like protein	Gene0327	Gene327	213	1.00469	0.0685189
2-keto-3-deoxy-D-arabino-heptulosonate-7-phosphate synthase II (EC 2.5.1.54)	Gene0328	Gene328	213	1.00939	0.137038
23S rRNA (adenine(2030)-N(6))-methyltransferase (EC 2.1.1.266)	Gene0329	NA	213	1.00939	0.0966715
23S rRNA (uracil(1939)-C(5))-methyltransferase (EC 2.1.1.190)	Gene0330	Gene330	213	1.00939	0.0966715
ABC transporter involved in cytochrome c biogenesis, ATPase component CcmA	Gene0331	NA	213	1.00939	0.0966715
Acyl-phosphate:glycerol-3-phosphate O-acyltransferase PlsY (EC 2.3.1.n3)	Gene0332	NA	213	1.00939	0.0966715
ADP-ribose pyrophosphatase of COG1058 family (EC 3.6.1.13)	Gene0333	NA	213	1.00939	0.0966715
Arylesterase precursor (EC 3.1.1.2)	Gene0334	NA	213	1.00939	0.0966715
Aspartyl-tRNA synthetase (EC 6.1.1.12) @ Aspartyl-tRNA(Asn) synthetase (EC 6.1.1.23)	Gene0335	NA	213	1.01408	0.118117
Bis-ABC ATPase Uup	Gene0336	Gene336	213	1.00939	0.0966715
Bll0480 protein	Gene0337	NA	213	1.01408	0.118117
Cell division protein FtsA	Gene0338	Gene338	212	1.00469	0.118865
Cobalamin synthase (EC 2.7.8.26)	Gene0339	NA	212	1.00939	0.137038
CTP synthase (EC 6.3.4.2)	Gene0340	NA	212	1.00939	0.137038
Cytosol aminopeptidase PepA (EC 3.4.11.1)	Gene0341	Gene341	212	1.00469	0.153502
DNA recombination and repair protein RecO	Gene0342	Gene342	213	1.00939	0.0966715
DNA topoisomerase I (EC 5.99.1.2)	Gene0343	Gene343	213	1.00939	0.0966715
DNA topoisomerase IV subunit A (EC 5.99.1.3)	Gene0344	Gene344	213	1.01408	0.152923
FIG139438: lipoprotein B	Gene0345	Gene345	211	1	0.168232
GcrA cell cycle regulator	Gene0346	NA	212	1.00939	0.137038
GTP-binding protein Era	Gene0347	Gene347	213	1.00939	0.0966715
GTP-binding protein Obg	Gene0348	NA	213	1.00939	0.0966715
Helicase PriA essential for oriC/DnaA-independent DNA replication	Gene0349	NA	213	1.01408	0.118117
Heme O synthase, protoheme IX farnesyltransferase, COX10-CtaB	Gene0350	Gene350	212	1.00469	0.118865
HflC protein	Gene0351	Gene351	212	1.00469	0.118865
Histidyl-tRNA synthetase (EC 6.1.1.21)	Gene0352	NA	213	1.00939	0.0966715
Iron-sulfur cluster assembly protein SufD	Gene0353	Gene353	213	1.01878	0.167175
Leucyl/phenylalanyl-tRNA--protein transferase (EC 2.3.2.6)	Gene0354	NA	213	1.00939	0.0966715
Lipid-A-disaccharide synthase (EC 2.4.1.182)	Gene0355	Gene355	213	1.01408	0.152923
Lipoprotein-releasing system ATP-binding protein LolD	Gene0356	Gene356	213	1.00939	0.0966715
Membrane alanine aminopeptidase N (EC 3.4.11.2)	Gene0357	Gene357	213	1.00939	0.0966715
Metal-dependent hydrolases of the beta-lactamase superfamily I PhnP protein	Gene0358	Gene358	213	1.00939	0.137038
Methylmalonyl-CoA epimerase (EC 5.1.99.1) @ Ethylmalonyl-CoA epimerase	Gene0359	NA	213	1.00939	0.0966715
Mitochondrial processing peptidase-like protein (EC 3.4.24.64)	Gene0360	Gene360	213	1.00939	0.0966715
Molybdopterin synthase catalytic subunit MoaE (EC 2.8.1.12)	Gene0361	NA	212	1.00469	0.118865
Molybdopterin synthase sulfur carrier subunit	Gene0362	NA	213	1.00939	0.0966715
Molybdopterin-synthase adenylyltransferase (EC 2.7.7.80)	Gene0363	NA	212	1.00469	0.118865
NADH-ubiquinone oxidoreductase chain E (EC 1.6.5.3)	Gene0364	NA	213	1.00939	0.0966715
NADH-ubiquinone oxidoreductase chain G (EC 1.6.5.3)	Gene0365	Gene365	213	1.00939	0.137038
NADH:ubiquinone oxidoreductase 17.2 kD subunit	Gene0366	NA	213	1.00939	0.0966715
NLP/P60 family lipoprotein SMc02827	Gene0367	Gene367	213	1.00939	0.0966715
Nucleoside triphosphate pyrophosphohydrolase MazG (EC 3.6.1.8)	Gene0368	Gene368	212	1.00469	0.118865
Peptide chain release factor 1	Gene0369	NA	212	1.00469	0.118865
Periplasmic thiol:disulfide oxidoreductase DsbB, required for DsbA reoxidation	Gene0370	NA	212	1.00469	0.118865
Phenylalanyl-tRNA synthetase beta chain (EC 6.1.1.20)	Gene0371	Gene371	213	1.01408	0.118117
Phosphatidate cytidylyltransferase (EC 2.7.7.41)	Gene0372	NA	213	1.00939	0.0966715
Phosphopantothenoylcysteine decarboxylase (EC 4.1.1.36) / Phosphopantothenoylcysteine synthetase (EC 6.3.2.5)	Gene0373	Gene373	213	1.00939	0.0966715
Phosphopentomutase (EC 5.4.2.7)	Gene0374	Gene374	212	1.00939	0.137038
Phosphoribosylaminoimidazole-succinocarboxamide synthase (EC 6.3.2.6)	Gene0375	NA	213	1.00939	0.0966715
Phosphoribosylanthranilate isomerase (EC 5.3.1.24)	Gene0376	NA	212	1.00469	0.118865
Protein of unknown function DUF55	Gene0377	Gene377	213	1.00939	0.137038
Protein translocase subunit SecY	Gene0378	Gene378	212	1.00469	0.153502
Protoporphyrinogen IX oxidase, novel form, HemJ (EC 1.3.-.-)	Gene0379	NA	213	1.00939	0.0966715
Pyrophosphate-energized proton pump (EC 3.6.1.1)	Gene0380	Gene380	213	1.02817	0.192194
Ribonuclease HII (EC 3.1.26.4)	Gene0381	NA	213	1.00939	0.0966715
Ribonuclease J (endonuclease and 5' exonuclease)	Gene0382	Gene382	213	1.01408	0.152923
SAM-dependent methyltransferase 2, in cluster with Hydroxyacylglutathione hydrolase	Gene0383	Gene383	212	1.00469	0.153502
Site-specific tyrosine recombinase XerC	Gene0384	Gene384	213	1.01408	0.118117
SSU ribosomal protein S17p (S11e)	Gene0385	NA	212	1.00469	0.118865
SSU ribosomal protein S1p	Gene0386	Gene386	213	1.01408	0.118117
SSU rRNA (adenine(1518)-N(6)/adenine(1519)-N(6))-dimethyltransferase (EC 2.1.1.182)	Gene0387	NA	212	1.00469	0.118865
Thiol peroxidase, Bcp-type (EC 1.11.1.15)	Gene0388	NA	212	1.00939	0.137038
Tim44-like domain protein	Gene0389	Gene389	213	1.00939	0.0966715
tRNA (guanine(37)-N(1))-methyltransferase (EC 2.1.1.228)	Gene0390	NA	211	1	0.137361
tRNA pseudouridine(55) synthase (EC 5.4.99.25)	Gene0391	Gene391	213	1.01408	0.152923
tRNA-dihydrouridine synthase DusB	Gene0392	Gene392	212	1.00469	0.118865
tRNA-Ser-GCT	Gene0393	NA	213	1.00939	0.0966715
Ubiquinol-cytochrome C reductase iron-sulfur subunit (EC 1.10.2.2)	Gene0394	NA	213	1.01408	0.118117
UDP-N-acetylmuramoyl-L-alanine--D-glutamate ligase (EC 6.3.2.9)	Gene0395	NA	213	1.00939	0.0966715
UDP-N-acetylmuramoyl-tripeptide--D-alanyl-D-alanine ligase (EC 6.3.2.10)	Gene0396	NA	213	1.00939	0.0966715
Valine--pyruvate aminotransferase (EC 2.6.1.66)	Gene0397	NA	212	1.00939	0.137038
1-deoxy-D-xylulose 5-phosphate reductoisomerase (EC 1.1.1.267)	Gene0398	Gene398	213	1.01408	0.118117
16S rRNA (cytosine(967)-C(5))-methyltransferase (EC 2.1.1.176)	Gene0399	NA	213	1.01878	0.136065
2-hydroxymuconic semialdehyde hydrolase (EC 3.7.1.9)	Gene0400	NA	213	1.01408	0.152923
2-oxoglutarate dehydrogenase E1 component (EC 1.2.4.2)	Gene0401	NA	213	1.02347	0.180181
2,3,4,5-tetrahydropyridine-2,6-dicarboxylate N-succinyltransferase (EC 2.3.1.117)	Gene0402	NA	213	1.01408	0.118117
3'-to-5' exoribonuclease RNase R	Gene0403	Gene403	213	1.01878	0.167175
5'-nucleotidase SurE (EC 3.1.3.5)	Gene0404	NA	212	1.01408	0.152923
Acetyl-coenzyme A carboxyl transferase alpha chain (EC 6.4.1.2)	Gene0405	Gene405	213	1.01878	0.136065
Anhydro-N-acetylmuramic acid kinase (EC 2.7.1.170)	Gene0406	NA	213	1.01408	0.118117
Arginyl-tRNA synthetase (EC 6.1.1.19)	Gene0407	NA	212	1.00939	0.137038
ATP-dependent DNA helicase RecG (EC 3.6.4.12)	Gene0408	Gene408	213	1.01408	0.118117
ATP-dependent RNA helicase RhlE (EC 3.6.4.13)	Gene0409	NA	213	1.01878	0.136065
Cyclic pyranopterin monophosphate synthase (EC 4.6.1.17)	Gene0410	Gene410	213	1.01408	0.205557
Cysteinyl-tRNA synthetase (EC 6.1.1.16)	Gene0411	NA	213	1.02347	0.180181
Cytidylate kinase (EC 2.7.4.25)	Gene0412	Gene412	213	1.01408	0.118117
Cytochrome c heme lyase subunit CcmF	Gene0413	NA	212	1.00939	0.137038
DNA gyrase subunit A (EC 5.99.1.3)	Gene0414	NA	213	1.01878	0.136065
DNA ligase (NAD(+)) (EC 6.5.1.2)	Gene0415	NA	213	1.02347	0.151761
DNA topoisomerase IV subunit B (EC 5.99.1.3)	Gene0416	Gene416	213	1.02347	0.151761
DNA-directed RNA polymerase alpha subunit (EC 2.7.7.6)	Gene0417	NA	213	1.02817	0.165845
DNA-directed RNA polymerase beta' subunit (EC 2.7.7.6)	Gene0418	Gene418	213	1.01878	0.167175
Enoyl-CoA hydratase [isoleucine degradation] (EC 4.2.1.17) / 3-hydroxyacyl-CoA dehydrogenase (EC 1.1.1.35) / 3-hydroxybutyryl-CoA epimerase (EC 5.1.2.3)	Gene0419	NA	212	1.02347	0.204693
Excinuclease ABC subunit C	Gene0420	NA	213	1.02817	0.192194
Exodeoxyribonuclease VII large subunit (EC 3.1.11.6)	Gene0421	NA	213	1.03286	0.1787
FIG003437: hypothetical with DnaJ-like domain	Gene0422	Gene422	213	1.01408	0.118117
FIG003492: Threonine dehydrogenase and related Zn-dependent dehydrogenases	Gene0423	NA	213	1.01878	0.136065
FMN adenylyltransferase (EC 2.7.7.2) / Riboflavin kinase (EC 2.7.1.26)	Gene0424	NA	212	1.00939	0.137038
Fructose-bisphosphate aldolase class II (EC 4.1.2.13)	Gene0425	NA	212	1.02347	0.204693
Glutamate synthase [NADPH] small chain (EC 1.4.1.13)	Gene0426	NA	213	1.01408	0.118117
Glutamate--cysteine ligase (EC 6.3.2.2)	Gene0427	Gene427	212	1.00939	0.137038
GTP-binding protein TypA/BipA	Gene0428	Gene428	213	1.01408	0.152923
Guanosine-3',5'-bis(diphosphate) 3'-pyrophosphohydrolase (EC 3.1.7.2) / GTP pyrophosphokinase (EC 2.7.6.5), (p)ppGpp synthetase II	Gene0429	Gene429	213	1.01408	0.118117
Intramembrane protease RasP/YluC, implicated in cell division based on FtsL cleavage	Gene0430	NA	213	1.01408	0.118117
Isoleucyl-tRNA synthetase (EC 6.1.1.5)	Gene0431	Gene431	213	1.01408	0.152923
Methylenetetrahydrofolate--tRNA-(uracil-5-)-methyltransferase TrmFO (EC 2.1.1.74)	Gene0432	Gene432	213	1.01408	0.118117
N-succinyl-L,L-diaminopimelate desuccinylase (EC 3.5.1.18)	Gene0433	NA	212	1.00939	0.137038
NADH-ubiquinone oxidoreductase chain D (EC 1.6.5.3)	Gene0434	NA	213	1.02347	0.180181
Nitrogen regulation protein NtrY (EC 2.7.3.-)	Gene0435	Gene435	213	1.01408	0.152923
Phosphate transport system regulatory protein PhoU	Gene0436	NA	212	1.00939	0.137038
Polyphosphate kinase (EC 2.7.4.1)	Gene0437	Gene437	213	1.01408	0.118117
Prolipoprotein diacylglyceryl transferase	Gene0438	NA	213	1.01408	0.118117
Ribose-phosphate pyrophosphokinase (EC 2.7.6.1)	Gene0439	NA	213	1.01408	0.118117
Ribosome LSU-associated GTP-binding protein HflX	Gene0440	NA	213	1.05164	0.339477
RNA binding methyltransferase FtsJ like	Gene0441	Gene441	213	1.01878	0.136065
S-adenosylmethionine:tRNA ribosyltransferase-isomerase (EC 2.4.99.17)	Gene0442	Gene442	213	1.01878	0.167175
SSU ribosomal protein S2p (SAe)	Gene0443	NA	213	1.01408	0.152923
tRNA dimethylallyltransferase (EC 2.5.1.75)	Gene0444	NA	213	1.01408	0.118117
tRNA-dihydrouridine(20/20a) synthase (EC 1.3.1.91)	Gene0445	NA	213	1.01878	0.136065
tRNA-Gln-CTG	Gene0446	NA	213	1.01878	0.136065
tRNA-Pro-TGG	Gene0447	NA	210	1	0.168232
Twin-arginine translocation protein TatA	Gene0448	NA	212	1.01408	0.181162
Twin-arginine translocation protein TatB	Gene0449	NA	213	1.01878	0.167175
Twin-arginine translocation protein TatC	Gene0450	Gene450	213	1.01878	0.216369
UPF0758 family protein	Gene0451	Gene451	213	1.02347	0.151761
Uroporphyrinogen III decarboxylase (EC 4.1.1.37)	Gene0452	Gene452	213	1.01408	0.118117
YpfJ protein, zinc metalloprotease superfamily	Gene0453	Gene453	213	1.02347	0.151761
ABC transporter, permease protein (cluster 9, phospholipid)	Gene0454	NA	213	1.01878	0.136065
Adenosylhomocysteinase (EC 3.3.1.1)	Gene0455	NA	213	1.01878	0.136065
Argininosuccinate synthase (EC 6.3.4.5)	Gene0456	NA	212	1.01408	0.181162
ATP synthase delta chain (EC 3.6.3.14)	Gene0457	NA	212	1.01878	0.167175
ATP synthase F0 sector subunit a (EC 3.6.3.14)	Gene0458	NA	213	1.01878	0.136065
ATP-dependent Clp protease ATP-binding subunit ClpX	Gene0459	NA	213	1.01878	0.167175
Cytochrome c-type biogenesis protein CcmG/DsbE, thiol:disulfide oxidoreductase	Gene0460	NA	213	1.01878	0.167175
Deoxyuridine 5'-triphosphate nucleotidohydrolase (EC 3.6.1.23)	Gene0461	NA	213	1.02347	0.151761
Dihydrolipoamide succinyltransferase component (E2) of 2-oxoglutarate dehydrogenase complex (EC 2.3.1.61)	Gene0462	NA	212	1.01408	0.152923
Energy-dependent translational throttle protein EttA	Gene0463	Gene463	213	1.02347	0.226568
Histidinol dehydrogenase (EC 1.1.1.23)	Gene0464	NA	213	1.01878	0.136065
Indole-3-glycerol phosphate synthase (EC 4.1.1.48)	Gene0465	NA	213	1.01878	0.167175
Iron-responsive regulator Irr	Gene0466	NA	212	1.01408	0.152923
Lysine 2,3-aminomutase (EC 5.4.3.2)	Gene0467	NA	213	1.01878	0.167175
Nicotinamide-nucleotide amidase (EC 3.5.1.42)	Gene0468	NA	213	1.01878	0.136065
Nitrogen regulation protein NR(I), GlnG (=NtrC)	Gene0469	NA	213	1.01878	0.136065
Penicillin-insensitive murein endopeptidase	Gene0470	NA	213	1.01878	0.136065
Peroxiredoxin	Gene0471	NA	213	1.03286	0.203391
Phosphoenolpyruvate carboxykinase [ATP] (EC 4.1.1.49)	Gene0472	NA	213	1.01878	0.216369
Phosphoribosyl-ATP pyrophosphatase (EC 3.6.1.31)	Gene0473	NA	213	1.02817	0.165845
Polyribonucleotide nucleotidyltransferase (EC 2.7.7.8)	Gene0474	NA	213	1.03756	0.213898
Pyridoxine 5'-phosphate synthase (EC 2.6.99.2)	Gene0475	Gene475	213	1.02347	0.180181
Soluble lytic murein transglycosylase (EC 4.2.2.n1)	Gene0476	NA	213	1.02817	0.192194
SSU ribosomal protein S14p (S29e) @ SSU ribosomal protein S14p (S29e), zinc-independent	Gene0477	NA	212	1.01408	0.181162
SSU ribosomal protein S3p (S3e)	Gene0478	NA	212	1.01878	0.193343
Succinate dehydrogenase iron-sulfur protein (EC 1.3.5.1)	Gene0479	NA	213	1.02347	0.180181
Threonine synthase (EC 4.2.3.1)	Gene0480	Gene480	213	1.01878	0.274075
Tol-Pal system-associated acyl-CoA thioesterase	Gene0481	NA	212	1.01408	0.152923
Translation elongation factor LepA	Gene0482	NA	213	1.02347	0.180181
UDP-3-O-[3-hydroxymyristoyl] glucosamine N-acyltransferase (EC 2.3.1.191)	Gene0483	NA	213	1.02817	0.165845
UPF0701 protein YicC	Gene0484	NA	213	1.01878	0.136065
3-oxoacyl-[acyl-carrier protein] reductase (EC 1.1.1.100), FadG	Gene0485	NA	213	1.02817	0.165845
4-hydroxy-2-oxoglutarate aldolase (EC 4.1.3.16) @ 2-dehydro-3-deoxyphosphogluconate aldolase (EC 4.1.2.14)	Gene0486	NA	212	1.01878	0.193343
5,10-methylenetetrahydrofolate reductase (EC 1.5.1.20)	Gene0487	NA	213	1.02817	0.165845
Alanyl-tRNA synthetase (EC 6.1.1.7)	Gene0488	NA	213	1.02817	0.165845
Aspartate-semialdehyde dehydrogenase (EC 1.2.1.11)	Gene0489	Gene489	213	1.02817	0.215343
ATP:Cob(I)alamin adenosyltransferase (EC 2.5.1.17)	Gene0490	NA	213	1.02817	0.165845
Cytochrome oxidase biogenesis protein Cox11-CtaG, copper delivery to Cox1	Gene0491	NA	212	1.01878	0.167175
Diaminohydroxyphosphoribosylaminopyrimidine deaminase (EC 3.5.4.26) / 5-amino-6-(5-phosphoribosylamino)uracil reductase (EC 1.1.1.193)	Gene0492	NA	213	1.03286	0.1787
DNA primase DnaG	Gene0493	NA	213	1.03286	0.1787
DNA-3-methyladenine glycosylase (EC 3.2.2.20)	Gene0494	NA	213	1.03286	0.1787
Excinuclease ABC subunit B	Gene0495	NA	213	1.02347	0.151761
FIG056333: sensor	Gene0496	NA	213	1.02347	0.151761
Glutamine synthetase type I (EC 6.3.1.2)	Gene0497	NA	213	1.02817	0.165845
Hydroxyacylglutathione hydrolase (EC 3.1.2.6)	Gene0498	NA	212	1.02347	0.180181
Methylmalonyl-CoA mutase small subunit, MutA (EC 5.4.99.2)	Gene0499	NA	213	1.02347	0.180181
Nicotinate phosphoribosyltransferase (EC 6.3.4.21)	Gene0500	NA	213	1.02347	0.151761
Orotate phosphoribosyltransferase (EC 2.4.2.10)	Gene0501	NA	213	1.03756	0.213898
Phosphate ABC transporter, permease protein PstC (TC 3.A.1.7.1)	Gene0502	NA	213	1.02347	0.151761
Phosphate regulon sensor protein PhoR (SphS) (EC 2.7.13.3)	Gene0503	NA	213	1.02347	0.226568
Phosphoribosylamine--glycine ligase (EC 6.3.4.13)	Gene0504	NA	213	1.02817	0.192194
Pyridoxal phosphate-containing protein YggS	Gene0505	NA	213	1.02347	0.180181
Signal recognition particle receptor FtsY	Gene0506	NA	213	1.02817	0.192194
Succinate dehydrogenase cytochrome b-556 subunit	Gene0507	NA	213	1.02817	0.192194
tRNA-Leu-TAG	Gene0508	NA	213	1.02347	0.151761
UDP-N-acetylmuramoyl-dipeptide--2,6-diaminopimelate ligase (EC 6.3.2.13)	Gene0509	NA	213	1.02817	0.192194
(2E,6E)-farnesyl diphosphate synthase (EC 2.5.1.10)	Gene0510	NA	213	1.02817	0.165845
2-isopropylmalate synthase (EC 2.3.3.13)	Gene0511	NA	213	1.03286	0.203391
ATP-dependent RNA helicase Atu1833	Gene0512	NA	212	1.02347	0.180181
Chorismate mutase I (EC 5.4.99.5)	Gene0513	NA	213	1.03756	0.190574
Conserved uncharacterized protein CreA	Gene0514	NA	212	1.02347	0.204693
D-arabinose-5-phosphate isomerase (EC 5.3.1.13)	Gene0515	NA	213	1.03286	0.1787
Deoxycytidine triphosphate deaminase (EC 3.5.4.13)	Gene0516	NA	213	1.04225	0.243982
FIG00613342: Bacterial patatin-like phospholipase domain containing protein	Gene0517	NA	213	1.03286	0.1787
FIG015287: Zinc protease	Gene0518	NA	213	1.02817	0.215343
Glutamine synthetase adenylyl-L-tyrosine phosphorylase (EC 2.7.7.89) / Glutamate-ammonia-ligase adenylyltransferase (EC 2.7.7.42)	Gene0519	NA	212	1.02347	0.204693
Glycolate dehydrogenase (EC 1.1.99.14), iron-sulfur subunit GlcF	Gene0520	NA	212	1.02817	0.192194
Glycolate dehydrogenase (EC 1.1.99.14), subunit GlcD	Gene0521	NA	213	1.04225	0.223815
Homodimeric efflux ABC transporter, ATP-binding/permease protein	Gene0522	NA	213	1.02817	0.192194
Hydrogen peroxide-inducible genes activator => OxyR	Gene0523	NA	213	1.03756	0.190574
Magnesium and cobalt efflux protein CorC	Gene0524	NA	213	1.02817	0.165845
Molybdenum ABC transporter ATP-binding protein ModC	Gene0525	NA	212	1.02347	0.180181
NADH-ubiquinone oxidoreductase chain F (EC 1.6.5.3)	Gene0526	NA	213	1.03286	0.1787
Phosphate ABC transporter, permease protein PstA (TC 3.A.1.7.1)	Gene0527	NA	212	1.02347	0.180181
Phosphoribosyl-AMP cyclohydrolase (EC 3.5.4.19)	Gene0528	NA	213	1.03756	0.234918
Pyruvate dehydrogenase E1 component alpha subunit (EC 1.2.4.1)	Gene0529	NA	213	1.02817	0.165845
Pyruvate dehydrogenase E1 component beta subunit (EC 1.2.4.1)	Gene0530	NA	213	1.02817	0.236234
Septum formation protein Maf	Gene0531	NA	213	1.03286	0.1787
Single-stranded-DNA-specific exonuclease RecJ	Gene0532	NA	212	1.03286	0.225392
Succinate dehydrogenase flavoprotein subunit (EC 1.3.5.1)	Gene0533	NA	213	1.04225	0.223815
Transcriptional regulator PA2737, MerR family	Gene0534	NA	213	1.04225	0.201641
tRNA-Cys-GCA	Gene0535	NA	213	1.02817	0.165845
UPF0047 protein YjbQ	Gene0536	NA	212	1.02817	0.192194
Uracil-DNA glycosylase, family 4 (EC 3.2.2.27)	Gene0537	NA	213	1.03286	0.1787
UTP--glucose-1-phosphate uridylyltransferase (EC 2.7.7.9)	Gene0538	NA	213	1.03286	0.26395
Zinc ABC transporter, substrate-binding protein ZnuA	Gene0539	NA	212	1.02817	0.192194
2-Keto-3-deoxy-D-manno-octulosonate-8-phosphate synthase (EC 2.5.1.55)	Gene0540	NA	213	1.04225	0.223815
D-alanine aminotransferase (EC 2.6.1.21)	Gene0541	NA	213	1.03756	0.190574
Diaminopimelate epimerase (EC 5.1.1.7)	Gene0542	NA	213	1.03286	0.1787
DNA gyrase subunit B (EC 5.99.1.3)	Gene0543	NA	213	1.04225	0.201641
DNA mismatch repair protein MutL	Gene0544	NA	213	1.03286	0.1787
Efflux ABC transporter, permease/ATP-binding protein mlr7818	Gene0545	NA	213	1.04225	0.201641
FIG041266: ATP-dependent nuclease subunit B	Gene0546	NA	213	1.03756	0.213898
Glycolate dehydrogenase (EC 1.1.99.14), FAD-binding subunit GlcE	Gene0547	NA	213	1.03756	0.190574
Lyzozyme M1 (1,4-beta-N-acetylmuramidase) (EC 3.2.1.17)	Gene0548	NA	213	1.03286	0.203391
Methylmalonyl-CoA mutase large subunit, MutB (EC 5.4.99.2)	Gene0549	NA	213	1.03286	0.245429
Signal peptidase I (EC 3.4.21.89)	Gene0550	NA	213	1.04225	0.223815
ABC transporter, fused permease protein	Gene0551	NA	213	1.04695	0.233215
ATP-dependent Clp protease ATP-binding subunit ClpA	Gene0552	NA	213	1.03756	0.234918
Biotin carboxylase (EC 6.3.4.14) / Biotin carboxyl carrier protein	Gene0553	NA	213	1.04225	0.354351
DNA mismatch repair protein MutS	Gene0554	NA	213	1.03756	0.190574
FIG061771: ATP-dependent nuclease subunit A	Gene0555	NA	213	1.04225	0.279991
Glycerol kinase (EC 2.7.1.30)	Gene0556	NA	213	1.04225	0.223815
LSU ribosomal protein L29p (L35e)	Gene0557	NA	212	1.04695	0.287561
Methionyl-tRNA formyltransferase (EC 2.1.2.9)	Gene0558	NA	213	1.05164	0.221827
Methionyl-tRNA synthetase (EC 6.1.1.10)	Gene0559	NA	213	1.05634	0.231116
putative anion permease	Gene0560	NA	212	1.03286	0.203391
Putative iron-sulfur cluster assembly scaffold protein for SUF system, SufE2	Gene0561	NA	213	1.03756	0.190574
Pyrroline-5-carboxylate reductase (EC 1.5.1.2)	Gene0562	NA	213	1.03756	0.272129
S-adenosylmethionine synthetase (EC 2.5.1.6)	Gene0563	NA	213	1.03756	0.319932
Carboxyl-terminal protease (EC 3.4.21.102)	Gene0564	NA	213	1.05634	0.231116
Cell division coordinator CpoB	Gene0565	NA	213	1.04695	0.212027
DNA-directed RNA polymerase omega subunit (EC 2.7.7.6)	Gene0566	NA	213	1.04695	0.212027
Homoserine kinase (EC 2.7.1.39)	Gene0567	NA	213	1.05164	0.221827
Phosphate ABC transporter, ATP-binding protein PstB (TC 3.A.1.7.1)	Gene0568	NA	212	1.04225	0.326645
Tetraacyldisaccharide 4'-kinase (EC 2.7.1.130)	Gene0569	NA	213	1.04225	0.223815
Translation initiation factor 1	Gene0570	NA	213	1.04225	0.223815
Ubiquinol-cytochrome C reductase, cytochrome B subunit (EC 1.10.2.2)	Gene0571	NA	213	1.04695	0.212027
Glutamate racemase (EC 5.1.1.3)	Gene0572	NA	213	1.06103	0.258867
SSU ribosomal protein S6p	Gene0573	NA	213	1.06573	0.343949
3'(2'),5'-bisphosphate nucleotidase (EC 3.1.3.7)	Gene0574	NA	210	1.04225	0.262604
Cell division protein FtsI [Peptidoglycan synthetase] (EC 2.4.1.129)	Gene0575	NA	213	1.06103	0.258867
Leucyl-tRNA synthetase (EC 6.1.1.4)	Gene0576	NA	213	1.05164	0.325286
Malate dehydrogenase (EC 1.1.1.37)	Gene0577	NA	213	1.05164	0.242159
NAD(P)H-hydrate epimerase (EC 5.1.99.6) / ADP-dependent (S)-NAD(P)H-hydrate dehydratase (EC 4.2.1.136)	Gene0578	NA	213	1.06103	0.293053
Phage repressor	Gene0579	NA	212	1.04695	0.318683
Phosphate ABC transporter, substrate-binding protein PstS (TC 3.A.1.7.1)	Gene0580	NA	213	1.06573	0.248389
RNA-binding protein Hfq	Gene0581	NA	213	1.05164	0.310446
tRNA-Gly-TCC	Gene0582	NA	212	1.04695	0.233215
Adenosine (5')-pentaphospho-(5'')-adenosine pyrophosphohydrolase	Gene0583	NA	213	1.05634	0.231116
ATPase	Gene0584	NA	212	1.05164	0.391128
Glutathione synthetase (EC 6.3.2.3)	Gene0585	NA	213	1.07042	0.256461
HNH endonuclease family protein	Gene0586	NA	213	1.06573	0.28384
NAD synthetase (EC 6.3.1.5) / Glutamine amidotransferase chain of NAD synthetase	Gene0587	NA	212	1.05634	0.250697
Pyruvate,phosphate dikinase (EC 2.7.9.1)	Gene0588	NA	213	1.05634	0.45206
RNA polymerase sigma factor RpoH	Gene0589	NA	213	1.07512	0.32793
Undecaprenyl-diphosphatase (EC 3.6.1.27)	Gene0590	NA	213	1.05634	0.331691
Acetyl-coenzyme A carboxyl transferase beta chain (EC 6.4.1.2)	Gene0591	NA	212	1.05634	0.419591
ATP-dependent Clp protease proteolytic subunit ClpP (EC 3.4.21.92)	Gene0592	NA	213	1.06573	0.248389
Cell division protein FtsZ	Gene0593	NA	213	1.07981	0.271641
Cystathionine beta-lyase (EC 4.4.1.8)	Gene0594	NA	213	1.06573	0.248389
Cytochrome c-type biogenesis protein CcmE, heme chaperone	Gene0595	NA	213	1.06103	0.258867
Electron transfer flavoprotein-ubiquinone oxidoreductase (EC 1.5.5.1)	Gene0596	NA	213	1.06573	0.440196
FIG003603: membrane protein, putative	Gene0597	NA	213	1.06573	0.28384
Molybdenum ABC transporter permease protein ModB	Gene0598	NA	212	1.06103	0.258867
Phosphoglucosamine mutase (EC 5.4.2.10)	Gene0599	NA	213	1.08451	0.391411
Protein translocase subunit SecA	Gene0600	NA	213	1.07042	0.306715
Replication-associated recombination protein RarA	Gene0601	NA	213	1.06573	0.299999
Thiol:disulfide oxidoreductase TlpA	Gene0602	NA	211	1.07042	0.388172
Tol biopolymer transport system, TolR protein	Gene0603	NA	213	1.06103	0.239955
Acetyl-CoA acetyltransferase (EC 2.3.1.9)	Gene0604	NA	213	1.06573	0.3574
Acryloyl-CoA reductase AcuI/YhdH (EC 1.3.1.84)	Gene0605	NA	213	1.07512	0.264202
Adenylate kinase (EC 2.7.4.3)	Gene0606	NA	212	1.06573	0.266704
Ribonuclease E (EC 3.1.26.12)	Gene0607	NA	212	1.07042	0.306715
Thymidylate synthase (EC 2.1.1.45)	Gene0608	NA	213	1.07042	0.290929
Acetolactate synthase large subunit (EC 2.2.1.6)	Gene0609	NA	213	1.07512	0.264202
ATP-dependent DNA helicase	Gene0610	NA	213	1.07981	0.288483
DNA repair protein RadA	Gene0611	NA	213	1.07512	0.264202
Phosphoserine phosphatase (EC 3.1.3.3)	Gene0612	NA	213	1.0939	0.364213
CDP-diacylglycerol--glycerol-3-phosphate 3-phosphatidyltransferase (EC 2.7.8.5)	Gene0613	NA	213	1.08451	0.278802
Holo-[acyl-carrier-protein] synthase (EC 2.7.8.7)	Gene0614	NA	213	1.0939	0.292372
Phosphoserine aminotransferase (EC 2.6.1.52)	Gene0615	NA	213	1.07512	0.32793
Rossmann fold nucleotide-binding protein Smf possibly involved in DNA uptake	Gene0616	NA	213	1.10798	0.325898
Translation elongation factor G	Gene0617	NA	213	1.07981	0.443204
tRNA-Gly-CCC	Gene0618	NA	213	1.0892	0.301765
tRNA-Val-GAC	Gene0619	NA	213	1.0939	0.292372
Dihydrofolate synthase (EC 6.3.2.12) @ Folylpolyglutamate synthase (EC 6.3.2.17)	Gene0620	NA	212	1.0939	0.308083
Dna binding response regulator PrrA (RegA)	Gene0621	NA	213	1.10329	0.305049
DNA polymerase I (EC 2.7.7.7)	Gene0622	NA	213	1.0892	0.331557
N-acetylmuramoyl-L-alanine amidase (EC 3.5.1.28)	Gene0623	NA	213	1.09859	0.298815
Outer membrane protein assembly factor YaeT	Gene0624	NA	213	1.0892	0.491941
Sensor histidine kinase PrrB (RegB) (EC 2.7.3.-)	Gene0625	NA	213	1.10329	0.305049
Succinyl-CoA:3-ketoacid-coenzyme A transferase subunit A (EC 2.8.3.5)	Gene0626	NA	213	1.08451	0.414813
4-hydroxy-tetrahydrodipicolinate reductase (EC 1.17.1.8)	Gene0627	NA	212	1.07981	0.288483
DNA polymerase III alpha subunit (EC 2.7.7.7)	Gene0628	NA	213	1.10329	0.36165
GTP cyclohydrolase I (EC 3.5.4.16) type 1	Gene0629	NA	213	1.08451	0.391411
NADH ubiquinone oxidoreductase chain A (EC 1.6.5.3)	Gene0630	NA	213	1.13146	0.390448
NADH-ubiquinone oxidoreductase chain H (EC 1.6.5.3)	Gene0631	NA	213	1.14085	0.433147
NADH-ubiquinone oxidoreductase chain J (EC 1.6.5.3)	Gene0632	NA	213	1.13146	0.378174
NADH-ubiquinone oxidoreductase chain K (EC 1.6.5.3)	Gene0633	NA	213	1.12676	0.373519
Propionyl-CoA carboxylase carboxyl transferase subunit (EC 6.4.1.3)	Gene0634	NA	212	1.14085	0.719587
DNA polymerase III beta subunit (EC 2.7.7.7)	Gene0635	NA	213	1.0939	0.308083
NADH-ubiquinone oxidoreductase chain M (EC 1.6.5.3)	Gene0636	NA	213	1.13615	0.406618
tRNA-Leu-CAG	Gene0637	NA	213	1.11268	0.33149
tRNA-Leu-GAG	Gene0638	NA	212	1.10798	0.325898
Tyrosyl-tRNA synthetase (EC 6.1.1.1)	Gene0639	NA	213	1.0892	0.285706
DNA polymerase III subunits gamma and tau (EC 2.7.7.7)	Gene0640	NA	213	1.12207	0.355723
Ribonucleotide reductase of class II (coenzyme B12-dependent) (EC 1.17.4.1)	Gene0641	NA	213	1.10798	0.391637
2-C-methyl-D-erythritol 4-phosphate cytidylyltransferase (EC 2.7.7.60) / 2-C-methyl-D-erythritol 2,4-cyclodiphosphate synthase (EC 4.6.1.12)	Gene0642	NA	213	1.10798	0.311088
Alpha,alpha-trehalose-phosphate synthase [UDP-forming] (EC 2.4.1.15)	Gene0643	NA	213	1.09859	0.470495
Chromosome (plasmid) partitioning protein ParB	Gene0644	NA	213	1.11268	0.33149
Cysteine synthase (EC 2.5.1.47)	Gene0645	NA	212	1.0939	0.323032
Enolase (EC 4.2.1.11)	Gene0646	NA	213	1.12676	0.473732
Hydrolase	Gene0647	NA	213	1.13615	0.370184
NADH-ubiquinone oxidoreductase chain L (EC 1.6.5.3)	Gene0648	NA	213	1.15493	0.465241
NADH-ubiquinone oxidoreductase chain N (EC 1.6.5.3)	Gene0649	NA	213	1.15023	0.510237
Phosphate regulon transcriptional regulatory protein PhoB (SphR)	Gene0650	NA	212	1.11268	0.358823
tRNA-Phe-GAA	Gene0651	NA	212	1.12207	0.355723
Biotin carboxylase of acetyl-CoA carboxylase (EC 6.3.4.14)	Gene0652	NA	212	1.12676	0.421013
CarD-like transcriptional regulator	Gene0653	NA	213	1.10329	0.628444
Heat shock protein GrpE	Gene0654	NA	213	1.10798	0.353663
Tol-Pal system protein TolQ	Gene0655	NA	213	1.10329	0.348363
NAD(P) transhydrogenase subunit beta (EC 1.6.1.2)	Gene0656	NA	211	1.10329	0.503421
Peptidoglycan lipid II flippase MurJ	Gene0657	NA	212	1.10329	0.334549
3-hydroxybutyryl-CoA dehydrogenase (EC 1.1.1.157)	Gene0658	NA	213	1.12676	0.442855
DNA internalization-related competence protein ComEC/Rec2	Gene0659	NA	213	1.13146	0.378174
Periplasmic thiol:disulfide interchange protein DsbA	Gene0660	NA	212	1.13615	0.394847
Acetoacetyl-CoA reductase (EC 1.1.1.36)	Gene0661	NA	213	1.11737	0.57489
ATP-dependent DNA helicase UvrD/PcrA (EC 3.6.4.12)	Gene0662	NA	213	1.16432	0.430274
SSU ribosomal protein S21p	Gene0663	NA	213	1.11737	0.388913
UDP-galactose-lipid carrier transferase (EC 2.-.-.-)	Gene0664	NA	213	1.14554	0.366577
Carboxylesterase (EC 3.1.1.1)	Gene0665	NA	212	1.13146	0.413905
Nitrilotriacetate monooxygenase component B (EC 1.14.13.-)	Gene0666	NA	210	1.13146	0.467426
RecA protein	Gene0667	NA	213	1.12207	0.544381
Superoxide dismutase [Mn] (EC 1.15.1.1)	Gene0668	NA	212	1.12676	0.360669
tRNA-Glu-CTC	Gene0669	NA	213	1.14554	0.447679
FIG015547: peptidase, M16 family	Gene0670	NA	213	1.12676	0.360669
RNA polymerase sigma factor RpoD	Gene0671	NA	213	1.13146	0.75959
Aerobic glycerol-3-phosphate dehydrogenase (EC 1.1.5.3)	Gene0672	NA	213	1.13146	0.352346
D-alanine--D-alanine ligase (EC 6.3.2.4)	Gene0673	NA	212	1.13615	0.406618
RecD-like DNA helicase Atu2026	Gene0674	NA	213	1.15493	0.522545
tRNA-Lys-CTT	Gene0675	NA	213	1.16432	0.451668
tRNA-Tyr-GTA	Gene0676	NA	213	1.15962	0.468703
Transcriptional regulator RL3429, LysR family	Gene0677	NA	213	1.14085	0.484547
ATP synthase epsilon chain (EC 3.6.3.14)	Gene0678	NA	213	1.15493	0.399807
Ferredoxin, 2Fe-2S	Gene0679	NA	213	1.16432	0.396023
Hemolysins and related proteins containing CBS domains	Gene0680	NA	213	1.17371	0.468703
4-hydroxy-3-methylbut-2-enyl diphosphate reductase (EC 1.17.7.4)	Gene0681	NA	213	1.1784	0.395855
dTDP-4-dehydrorhamnose reductase (EC 1.1.1.133)	Gene0682	NA	213	1.16432	0.461993
Inorganic pyrophosphatase (EC 3.6.1.1)	Gene0683	NA	213	1.19718	0.474433
4Fe-4S dicluster fused with DUF3470	Gene0684	NA	213	1.17371	0.379751
ATP-dependent protease La (EC 3.4.21.53) Type I	Gene0685	NA	213	1.18779	0.600661
Cell division topological specificity factor MinE	Gene0686	NA	213	1.18779	0.403337
tRNA-Ala-CGC	Gene0687	NA	212	1.18779	0.458094
N-formylglutamate deformylase (EC 3.5.1.68)	Gene0688	NA	213	1.1831	0.422588
Tryptophanyl-tRNA synthetase (EC 6.1.1.2)	Gene0689	NA	213	1.20657	0.428417
Chaperone protein DnaK	Gene0690	NA	213	1.19718	0.443604
Integration host factor alpha subunit	Gene0691	NA	213	1.1784	0.82193
Replicative DNA helicase (DnaB) (EC 3.6.4.12)	Gene0692	NA	213	1.21127	0.511624
Aconitate hydratase (EC 4.2.1.3)	Gene0693	NA	213	1.21127	0.409169
4-hydroxy-tetrahydrodipicolinate synthase (EC 4.3.3.7)	Gene0694	NA	213	1.22066	0.609009
Ammonium transporter	Gene0695	NA	213	1.21596	0.466145
Fructokinase (EC 2.7.1.4)	Gene0696	NA	212	1.20188	0.436102
Lysine decarboxylase family	Gene0697	NA	213	1.20657	0.4058
MutT/Nudix family protein	Gene0698	NA	213	1.20657	0.417262
Site-specific tyrosine recombinase XerD	Gene0699	NA	213	1.21596	0.764994
N-acetyl-gamma-glutamyl-phosphate reductase (EC 1.2.1.38)	Gene0700	NA	213	1.22066	0.488689
Serine hydroxymethyltransferase (EC 2.1.2.1)	Gene0701	NA	213	1.21596	0.637158
Succinyl-CoA:3-ketoacid-coenzyme A transferase subunit B (EC 2.8.3.5)	Gene0702	NA	213	1.19718	0.678922
3-oxoacyl-[acyl-carrier-protein] synthase, KASIII (EC 2.3.1.180)	Gene0703	NA	213	1.21596	0.412458
5-formyltetrahydrofolate cyclo-ligase (EC 6.3.3.2)	Gene0704	NA	213	1.22066	0.534777
D-glycerate 2-kinase (EC 2.7.1.165)	Gene0705	NA	213	1.23944	0.53548
3-isopropylmalate dehydrogenase (EC 1.1.1.85)	Gene0706	NA	213	1.24883	0.613574
Translation initiation factor 2	Gene0707	NA	213	1.23944	0.489458
Bll7395 protein	Gene0708	NA	213	1.26291	0.52878
Citrate synthase (si) (EC 2.3.3.1)	Gene0709	NA	213	1.22066	0.624308
Molybdenum ABC transporter, substrate-binding protein ModA	Gene0710	NA	212	1.22535	0.491355
Xaa-Pro aminopeptidase (EC 3.4.11.9)	Gene0711	NA	213	1.22535	0.461658
Chaperone protein ClpB (ATP-dependent unfoldase)	Gene0712	NA	213	1.24413	0.84481
MOSC domain	Gene0713	NA	213	1.25352	0.446738
Thioredoxin	Gene0714	NA	213	1.25352	0.515376
Alanine racemase (EC 5.1.1.1)	Gene0715	NA	213	1.25822	0.459687
HtrA protease/chaperone protein	Gene0716	NA	212	1.23005	0.732428
Transcription antitermination protein NusG	Gene0717	NA	213	1.2723	0.824754
DnaJ-class molecular chaperone CbpA	Gene0718	NA	213	1.24883	0.522206
Acetylspermidine deacetylase (EC 3.5.1.48) Deacetylases, including yeast histone deacetylase and acetoin utilization protein	Gene0719	NA	213	1.28169	0.59518
Septum site-determining protein MinD	Gene0720	NA	213	1.2723	0.637679
Phenazine biosynthesis protein PhzF like	Gene0721	NA	213	1.30516	0.519272
Bis-ABC ATPase YheS	Gene0722	NA	213	1.29108	0.495037
Fumarate hydratase class II (EC 4.2.1.2)	Gene0723	NA	213	1.30516	0.510107
N-acetylglucosamine-1-phosphate uridyltransferase (EC 2.7.7.23) / Glucosamine-1-phosphate N-acetyltransferase (EC 2.3.1.157)	Gene0724	NA	213	1.30516	0.676995
Phosphatidylserine decarboxylase (EC 4.1.1.65)	Gene0725	NA	213	1.30516	0.461562
Inositol-1-monophosphatase (EC 3.1.3.25)	Gene0726	NA	213	1.30047	0.748489
Chaperone protein DnaJ	Gene0727	NA	213	1.32864	0.676406
RidA/YER057c/UK114 superfamily, group 1	Gene0728	NA	213	1.35681	0.755117
3-dehydroquinate dehydratase II (EC 4.2.1.10)	Gene0729	NA	211	1.30516	0.683927
Allophanate hydrolase 2 subunit 1 (EC 3.5.1.54)	Gene0730	NA	213	1.32864	0.545113
Histidinol-phosphatase [alternative form] (EC 3.1.3.15)	Gene0731	NA	213	1.32394	0.488779
Shikimate 5-dehydrogenase I alpha (EC 1.1.1.25)	Gene0732	NA	213	1.32394	0.569044
2-polyprenyl-6-methoxyphenol hydroxylase	Gene0733	NA	213	1.33333	0.472515
Argininosuccinate lyase (EC 4.3.2.1)	Gene0734	NA	213	1.31925	0.487054
Chromate transport protein ChrA	Gene0735	NA	213	1.3615	0.743412
Succinyl-CoA ligase [ADP-forming] beta chain (EC 6.2.1.5)	Gene0736	NA	213	1.31925	0.575814
3-isopropylmalate dehydratase small subunit (EC 4.2.1.33)	Gene0737	NA	213	1.33333	0.649141
Lipoprotein signal peptidase (EC 3.4.23.36)	Gene0738	NA	213	1.39906	0.602979
Biotin--protein ligase (EC 6.3.4.9)(EC 6.3.4.10)(EC 6.3.4.11)(EC 6.3.4.15)	Gene0739	NA	213	1.37559	0.504475
Transketolase (EC 2.2.1.1)	Gene0740	NA	213	1.35681	0.632764
Allophanate hydrolase 2 subunit 2 (EC 3.5.1.54)	Gene0741	NA	213	1.34742	0.575814
Glucose-1-phosphate thymidylyltransferase (EC 2.7.7.24)	Gene0742	NA	213	1.37089	0.757664
Protein tyrosine phosphatase	Gene0743	NA	212	1.38498	0.551293
DNA polymerase III epsilon subunit (EC 2.7.7.7)	Gene0744	NA	213	1.3662	0.705225
DNA polymerase IV (EC 2.7.7.7)	Gene0745	NA	212	1.35681	0.86024
Undecaprenyl diphosphate synthase (EC 2.5.1.31)	Gene0746	NA	213	1.41784	0.513094
3-isopropylmalate dehydratase large subunit (EC 4.2.1.33)	Gene0747	NA	213	1.38498	0.734693
PTS IIA-like nitrogen-regulatory protein PtsN	Gene0748	NA	213	1.38028	0.523942
Peptide-methionine (R)-S-oxide reductase MsrB (EC 1.8.4.12)	Gene0749	NA	213	1.41784	0.56557
Septum-associated rare lipoprotein A	Gene0750	NA	213	1.39437	0.661877
CBS domain protein	Gene0751	NA	213	1.39437	0.716626
Glycerophosphoryl diester phosphodiesterase (EC 3.1.4.46)	Gene0752	NA	213	1.40376	0.54633
Potassium efflux system KefA protein / Small-conductance mechanosensitive channel	Gene0753	NA	213	1.42254	0.764704
Diaminopimelate decarboxylase (EC 4.1.1.20)	Gene0754	NA	213	1.4507	0.632203
Lactam utilization protein LamB	Gene0755	NA	213	1.42254	0.74597
putative membrane-associated phospholipid phosphatase, PAP2 superfamily	Gene0756	NA	213	1.46009	0.654847
Glutamine--fructose-6-phosphate aminotransferase [isomerizing] (EC 2.6.1.16)	Gene0757	NA	213	1.42723	1.14125
tRNA-Gly-GCC	Gene0758	NA	211	1.46948	0.703937
Electron transfer flavoprotein, alpha subunit	Gene0759	NA	213	1.46009	0.654847
Electron transfer flavoprotein, beta subunit	Gene0760	NA	213	1.4507	0.624698
Aspartyl-tRNA(Asn) amidotransferase subunit A (EC 6.3.5.6) @ Glutamyl-tRNA(Gln) amidotransferase subunit A (EC 6.3.5.7)	Gene0761	NA	213	1.46479	0.860523
Branched-chain amino acid aminotransferase (EC 2.6.1.42)	Gene0762	NA	213	1.50235	0.69787
Glutamate synthase [NADPH] large chain (EC 1.4.1.13)	Gene0763	NA	213	1.51643	0.579494
Holliday junction ATP-dependent DNA helicase RuvB (EC 3.6.4.12)	Gene0764	NA	212	1.50235	1.11433
Uncharacterized protein DUF983 associated with cytochrome c oxidase?	Gene0765	NA	213	1.53052	0.72376
Peptidyl-prolyl cis-trans isomerase PpiD (EC 5.2.1.8)	Gene0766	NA	213	1.57277	0.56686
Rhodanese-related sulfurtransferase	Gene0767	NA	212	1.5446	0.68276
UDP-3-O-[3-hydroxymyristoyl] N-acetylglucosamine deacetylase (EC 3.5.1.108)	Gene0768	NA	213	1.57277	0.505265
Nitroreductase family protein	Gene0769	NA	213	1.61502	0.515934
2-hydroxy-3-oxopropionate reductase (EC 1.1.1.60)	Gene0770	NA	213	1.57746	0.80086
Dihydrolipoamide dehydrogenase of pyruvate dehydrogenase complex (EC 1.8.1.4)	Gene0771	NA	213	1.60563	0.56164
Succinyl-CoA ligase [ADP-forming] alpha chain (EC 6.2.1.5)	Gene0772	NA	213	1.61033	0.754412
Cytochrome c2	Gene0773	NA	213	1.58216	0.598001
Methionine aminopeptidase (EC 3.4.11.18)	Gene0774	NA	213	1.6385	0.491265
AmpG permease	Gene0775	NA	213	1.6385	0.648526
Transcriptional regulator, Xre-family with cupin domain	Gene0776	NA	212	1.6338	0.705225
TRAP transporter solute receptor, unknown substrate 6	Gene0777	NA	213	1.57746	1.60772
Multicopper oxidase	Gene0778	NA	213	1.76995	1.28439
Homoserine dehydrogenase (EC 1.1.1.3)	Gene0779	NA	212	1.70892	0.890074
Low-specificity L-threonine aldolase (EC 4.1.2.48)	Gene0780	NA	213	1.71831	0.518973
Small heat shock protein	Gene0781	NA	213	1.68545	0.995094
N-acetylglutamate kinase (EC 2.7.2.8)	Gene0782	NA	213	1.76526	0.44649
Dihydrolipoamide acetyltransferase component of pyruvate dehydrogenase complex (EC 2.3.1.12)	Gene0783	NA	213	1.74648	0.777969
Pyruvate kinase (EC 2.7.1.40)	Gene0784	NA	213	1.77934	0.682079
4-hydroxythreonine-4-phosphate dehydrogenase (EC 1.1.1.262)	Gene0785	NA	213	1.76056	0.94367
Heat shock protein 10 kDa family chaperone GroES	Gene0786	NA	213	1.74178	0.96348
Malonyl CoA-acyl carrier protein transacylase (EC 2.3.1.39)	Gene0787	NA	213	1.80282	0.503377
Cell cycle transcriptional regulator CtrA	Gene0788	NA	213	1.83099	1.49198
Chromosomal replication initiator protein DnaA	Gene0789	NA	213	1.84038	0.608791
Pyridoxamine 5'-phosphate oxidase (EC 1.4.3.5)	Gene0790	NA	213	1.87793	0.517734
Cobalt-zinc-cadmium resistance protein	Gene0791	NA	212	1.85446	0.414867
Septum site-determining protein MinC	Gene0792	NA	213	1.87324	0.360669
Cell division-associated, ATP-dependent zinc metalloprotease FtsH	Gene0793	NA	213	1.82629	1.24872
Polyhydroxyalkanoic acid synthase	Gene0794	NA	213	1.84038	1.66905
3-hydroxybutyrate dehydrogenase (EC 1.1.1.30)	Gene0795	NA	213	1.86854	1.15399
Glucoamylase (EC 3.2.1.3)	Gene0796	NA	213	1.92488	0.902821
Cytochrome c oxidase polypeptide I (EC 1.9.3.1)	Gene0797	NA	213	1.96714	0.826364
Cytochrome c oxidase polypeptide III (EC 1.9.3.1)	Gene0798	NA	213	1.96714	0.767162
Phosphate starvation-inducible protein PhoH, predicted ATPase	Gene0799	NA	213	1.97183	0.273266
Transcription-repair coupling factor	Gene0800	NA	213	1.96244	0.386686
Amidohydrolase family protein	Gene0801	NA	213	1.96714	0.785391
Efflux ABC transporter, permease protein	Gene0802	NA	213	1.99061	0.322002
Peptide deformylase (EC 3.5.1.88)	Gene0803	NA	213	1.98592	0.490272
Glucans biosynthesis glucosyltransferase H	Gene0804	NA	213	2.03286	0.498914
Peptidyl-prolyl cis-trans isomerase (EC 5.2.1.8)	Gene0805	NA	213	1.99531	0.118865
Exodeoxyribonuclease III (EC 3.1.11.2)	Gene0806	NA	213	2.00469	0.18165
Peptide-methionine (S)-S-oxide reductase MsrA (EC 1.8.4.11)	Gene0807	NA	213	1.96244	0.89469
3-hydroxyacyl-[acyl-carrier-protein] dehydratase, FabZ form (EC 4.2.1.59)	Gene0808	NA	213	2.01408	0.118117
Exopolyphosphatase (EC 3.6.1.11)	Gene0809	NA	213	2.00939	0.137038
UDP-glucose 6-dehydrogenase (EC 1.1.1.22)	Gene0810	NA	213	2.04225	1.29334
3-methylmercaptopropionyl-CoA dehydrogenase (DmdC)	Gene0811	NA	213	2.03756	0.272129
Bis(5'-nucleosyl)-tetraphosphatase (asymmetrical) (EC 3.6.1.17)	Gene0812	NA	213	2.02817	0.335276
probable exported protein STY0357	Gene0813	NA	213	2.08451	0.8425
dTDP-glucose 4,6-dehydratase (EC 4.2.1.46)	Gene0814	NA	213	2.05164	1.56981
Serine acetyltransferase (EC 2.3.1.30)	Gene0815	NA	213	2.06103	0.740368
Lactoylglutathione lyase (EC 4.4.1.5)	Gene0816	NA	213	2.08451	0.784517
5-aminolevulinate synthase (EC 2.3.1.37)	Gene0817	NA	213	2.09859	0.647672
Dihydroxy-acid dehydratase (EC 4.2.1.9)	Gene0818	NA	213	2.03756	0.829013
Cytochrome c oxidase polypeptide II (EC 1.9.3.1)	Gene0819	NA	213	2.15962	0.977513
Universal stress protein UspA and related nucleotide-binding proteins	Gene0820	NA	213	2.15962	1.27489
Heat shock protein 60 kDa family chaperone GroEL	Gene0821	NA	213	2.15962	1.54885
Dihydroorotase (EC 3.5.2.3)	Gene0822	NA	213	2.21127	0.442404
16 kDa heat shock protein A	Gene0823	NA	213	2.19249	1.05309
Adenylate cyclase (EC 4.6.1.1) / Guanylate cyclase (EC 4.6.1.2)	Gene0824	NA	213	2.1784	1.30171
Endonuclease III (EC 4.2.99.18)	Gene0825	NA	213	2.2723	0.558834
3-oxoacyl-[acyl-carrier-protein] synthase, KASII (EC 2.3.1.179)	Gene0826	NA	213	2.277	0.488825
Enoyl-[acyl-carrier-protein] reductase [NADH] (EC 1.3.1.9)	Gene0827	NA	213	2.2723	0.583607
3-ketoacyl-CoA thiolase (EC 2.3.1.16) @ Acetyl-CoA acetyltransferase (EC 2.3.1.9)	Gene0828	NA	213	2.31455	1.3102
RNA polymerase sigma-54 factor RpoN	Gene0829	NA	213	2.31925	1.28175
Metal chaperone, involved in Zn homeostasis	Gene0830	NA	213	2.30516	0.562861
Phosphatidylethanolamine N-methyltransferase (EC 2.1.1.17)	Gene0831	NA	213	2.32864	0.499978
Chromosome (plasmid) partitioning protein ParA	Gene0832	NA	213	2.43662	1.52401
Inner membrane protein, KefB/KefC family	Gene0833	NA	213	2.42723	0.549966
Cysteine desulfurase (EC 2.8.1.7)	Gene0834	NA	213	2.50704	0.903973
Carbonic anhydrase, beta class (EC 4.2.1.1)	Gene0835	NA	213	2.55399	1.02476
Beta-lactamase class C-like and penicillin binding proteins (PBPs) superfamily	Gene0836	NA	213	2.5446	1.03438
Quinone oxidoreductase (EC 1.6.5.5)	Gene0837	NA	213	2.57746	1.20136
UPF0118 membrane protein Mext_3812	Gene0838	NA	213	2.60094	1.26841
Glucans biosynthesis protein G precursor	Gene0839	NA	213	2.61033	0.569083
Magnesium and cobalt transport protein CorA	Gene0840	NA	213	2.67606	1.01556
Acyl-CoA:1-acyl-sn-glycerol-3-phosphate acyltransferase (EC 2.3.1.51)	Gene0841	NA	213	2.64789	0.507452
Acetylornithine deacetylase/Succinyl-diaminopimelate desuccinylase and related deacylases	Gene0842	NA	213	2.6385	1.27967
Acyl carrier protein	Gene0843	NA	213	2.723	0.577312
Fumarylacetoacetate hydrolase family protein	Gene0844	NA	213	2.70892	1.04148
Phytoene synthase (EC 2.5.1.32)	Gene0845	NA	213	2.82629	0.593092
NADH:flavin oxidoreductases, Old Yellow Enzyme family	Gene0846	NA	213	2.84507	1.26246
Efflux ABC transporter, ATP-binding protein	Gene0847	NA	213	2.83568	0.7928
Protein-L-isoaspartate O-methyltransferase (EC 2.1.1.77)	Gene0848	NA	213	2.85446	1.37101
Glutathione S-transferase family protein	Gene0849	NA	213	2.92488	0.973222
Glyoxalase family protein	Gene0850	NA	212	3	1.58709
Aldehyde dehydrogenase (EC 1.2.1.3)	Gene0851	NA	213	2.92958	2.15873
Kup system potassium uptake protein	Gene0852	NA	213	3.00939	1.42415
Thioredoxin reductase (EC 1.8.1.9)	Gene0853	NA	213	3.01408	1.25322
Homoserine O-acetyltransferase (EC 2.3.1.31)	Gene0854	NA	213	3.07981	1.05875
Molybdopterin molybdenumtransferase (EC 2.10.1.1)	Gene0855	NA	213	3.16432	1.19205
DNA translocase FtsK	Gene0856	NA	213	3.22066	1.67477
O-acetylhomoserine sulfhydrylase (EC 2.5.1.49) @ O-succinylhomoserine sulfhydrylase (EC 2.5.1.48)	Gene0857	NA	213	3.32864	0.803868
Response regulator	Gene0858	NA	213	3.42254	1.22083
Nucleoside-diphosphate-sugar epimerases	Gene0859	NA	213	3.5493	1.38512
Gamma-glutamyltranspeptidase (EC 2.3.2.2) @ Glutathione hydrolase (EC 3.4.19.13)	Gene0860	NA	213	3.76995	1.06781
Acyl-CoA dehydrogenase	Gene0861	NA	213	3.82629	1.91392
Membrane-bound lytic murein transglycosylase B	Gene0862	NA	213	3.85446	0.49758
ABC transporter, ATP-binding protein (cluster 5, nickel/peptides/opines) / ABC transporter, ATP-binding protein (cluster 5, nickel/peptides/opines)	Gene0863	NA	213	3.87324	3.06346
Transcriptional regulator, AsnC family	Gene0864	NA	213	3.92958	2.96675
Alcohol dehydrogenase (EC 1.1.1.1)	Gene0865	NA	213	3.95775	2.52218
Acetyl-CoA synthetase (EC 6.2.1.1)	Gene0866	NA	213	4.11737	0.72054
Cold shock protein of CSP family	Gene0867	NA	213	4.06103	1.97174
Flagellar protein FlgJ [peptidoglycan hydrolase]	Gene0868	NA	213	4.21596	1.00954
Histone acetyltransferase HPA2 and related acetyltransferases	Gene0869	NA	213	4.25352	1.73519
Aspartate aminotransferase (EC 2.6.1.1)	Gene0870	NA	213	4.34742	1.67992
D-alanyl-D-alanine carboxypeptidase (EC 3.4.16.4)	Gene0871	NA	213	4.31455	2.47433
Enoyl-CoA hydratase (EC 4.2.1.17)	Gene0872	NA	213	4.84507	2.7247
UDP-glucose 4-epimerase (EC 5.1.3.2)	Gene0873	NA	213	4.94366	2.15805
Efflux ABC transporter, permease/ATP-binding protein	Gene0874	NA	213	5.01408	1.32991
Ferredoxin reductase	Gene0875	NA	213	5.2723	2.22359
Long-chain-fatty-acid--CoA ligase (EC 6.2.1.3)	Gene0876	NA	213	5.52582	2.64496
tRNA-Met-CAT	Gene0877	NA	213	5.38967	2.01253
Permease of the drug/metabolite transporter (DMT) superfamily	Gene0878	NA	213	5.53052	3.36817
MBL-fold metallo-hydrolase superfamily	Gene0879	NA	213	5.84507	1.70444
ABC transporter, substrate-binding protein (cluster 4, leucine/isoleucine/valine/benzoate)	Gene0880	NA	213	6.02347	4.12018
Multimodular transpeptidase-transglycosylase (EC 2.4.1.129) (EC 3.4.-.-)	Gene0881	NA	213	6.18779	0.93286
RND efflux system, inner membrane transporter	Gene0882	NA	213	6.19718	2.02079
Integral membrane protein	Gene0883	NA	213	6.277	3.37769
RND efflux system, membrane fusion protein	Gene0884	NA	213	6.33803	2.65257
RNA polymerase ECF-type sigma factor	Gene0885	NA	213	6.50235	2.52277
D-3-phosphoglycerate dehydrogenase (EC 1.1.1.95)	Gene0886	NA	213	6.48826	3.43485
ABC transporter, ATP-binding protein (cluster 1, maltose/g3p/polyamine/iron) ABC transporter, ATP-binding protein (cluster 10, nitrate/sulfonate/bicarbonate)	Gene0887	NA	213	6.8169	3.69718
Transcriptional regulator, MarR family	Gene0888	NA	213	7.15023	2.24154
Chemotaxis protein methyltransferase CheR (EC 2.1.1.80)	Gene0889	NA	213	7.37089	3.1799
Acetyltransferase, GNAT family	Gene0890	NA	213	7.4507	2.08853
Glutathione S-transferase (EC 2.5.1.18)	Gene0891	NA	213	8.16432	2.17539
SAM-dependent methyltransferase	Gene0892	NA	213	8.31925	2.30493
diguanylate cyclase/phosphodiesterase (GGDEF & EAL domains) with PAS/PAC sensor(s)	Gene0893	NA	213	8.69953	3.89168
Sensory box histidine kinase/response regulator	Gene0894	NA	213	9.89671	4.68223
Outer membrane protein	Gene0895	NA	213	9.51174	4.37684
Transcriptional regulator, GntR family	Gene0896	NA	213	9.81221	5.81981
Transcriptional regulator	Gene0897	NA	213	11.5822	6.55305
putative membrane protein	Gene0898	NA	213	12.5305	2.59267
L,D-transpeptidase	Gene0899	NA	213	13.8779	1.75212
Glycosyltransferase	Gene0900	NA	213	13.9437	4.68404
cAMP-binding proteins - catabolite gene activator and regulatory subunit of cAMP-dependent protein kinases	Gene0901	NA	213	14.9155	7.33963
Two-component system sensor histidine kinase	Gene0902	NA	213	15.3286	4.58
Transcriptional regulator, AcrR family	Gene0903	NA	213	17.6432	5.24174
Two-component transcriptional response regulator, LuxR family	Gene0904	NA	213	18.8122	6.59706
Oxidoreductase, short-chain dehydrogenase/reductase family	Gene0905	NA	213	23.7465	9.7304
Transcriptional regulator, LysR family	Gene0906	NA	213	30.4319	12.3789
Uncharacterized MFS-type transporter	Gene0907	NA	213	33.9202	12.1437
Anthranilate synthase, aminase component (EC 4.1.3.27)	Gene0908	Gene908	211	1	0.137361
ATP synthase F0 sector subunit c (EC 3.6.3.14)	Gene0909	NA	212	1	0.0971286
Bsr7757 protein	Gene0910	NA	212	1	0.0971286
Dephospho-CoA kinase (EC 2.7.1.24)	Gene0911	Gene911	212	1	0.0971286
Heparinase II/III-like	Gene0912	Gene912	211	0.995305	0.118865
LSU ribosomal protein L31p @ LSU ribosomal protein L31p, zinc-independent	Gene0913	NA	212	1	0.0971286
LSU rRNA pseudouridine(955/2504/2580) synthase (EC 5.4.99.24)	Gene0914	NA	212	1	0.0971286
NADH pyrophosphatase (EC 3.6.1.22), decaps 5'-NAD modified RNA	Gene0915	Gene915	212	1	0.0971286
Outer membrane component of TAM transport system	Gene0916	Gene916	211	0.995305	0.118865
Purine nucleoside phosphorylase (EC 2.4.2.1)	Gene0917	Gene917	212	1	0.0971286
tRNA-Ser-TGA	Gene0918	NA	211	0.995305	0.118865
tRNA-Val-TAC	Gene0919	NA	212	1	0.0971286
Two-component system sensor histidine kinase SMc02367	Gene0920	NA	211	0.995305	0.118865
Uncharacterized chaperone protein YegD	Gene0921	Gene921	212	1.00469	0.118865
Adenylosuccinate synthetase (EC 6.3.4.4)	Gene0922	NA	212	1.00469	0.118865
DnaJ-like protein DjlA	Gene0923	Gene923	212	1.00469	0.153502
Epoxyqueuosine reductase (EC 1.17.99.6) QueG	Gene0924	Gene924	212	1.00469	0.118865
RNA pseudouridylate synthase	Gene0925	Gene925	211	1	0.137361
Threonylcarbamoyl-AMP synthase (EC 2.7.7.87) / SUA5 domain with internal deletion	Gene0926	NA	211	1.00939	0.167968
16S rRNA (guanine(966)-N(2))-methyltransferase (EC 2.1.1.171)	Gene0927	Gene927	212	1	0.0971286
2'-5' RNA ligase	Gene0928	Gene928	212	0.995305	0.0685189
3-demethylubiquinol 3-O-methyltransferase (EC 2.1.1.64) @ 2-polyprenyl-6-hydroxyphenyl methylase (EC 2.1.1.222)	Gene0929	Gene929	212	0.995305	0.0685189
Acyl-CoA thioesterase II (EC 3.1.2.-)	Gene0930	Gene930	211	0.99061	0.0966715
ATP-dependent RNA helicase Atu4171	Gene0931	Gene931	212	1.00469	0.153502
Bll2457 protein	Gene0932	Gene932	212	0.995305	0.0685189
CCA tRNA nucleotidyltransferase (EC 2.7.7.72)	Gene0933	Gene933	211	0.99061	0.0966715
Cell division protein DivIC (FtsB), stabilizes FtsL against RasP cleavage	Gene0934	Gene934	211	0.995305	0.118865
Cell division protein FtsQ	Gene0935	Gene935	211	0.99061	0.0966715
COG2740: Predicted nucleic-acid-binding protein implicated in transcription termination / Ribosomal protein L7Ae family protein YlxQ	Gene0936	Gene936	212	0.995305	0.0685189
Cyclohexadienyl dehydrogenase (EC 1.3.1.12)(EC 1.3.1.43)	Gene0937	Gene937	212	0.995305	0.0685189
DksA family protein PA5536 (no Zn-finger)	Gene0938	Gene938	212	0.995305	0.0685189
FIG003620: Proteophosphoglycan precursor (Fragment)	Gene0939	Gene939	211	0.99061	0.0966715
Glutathione reductase (EC 1.8.1.7)	Gene0940	Gene940	212	0.995305	0.0685189
LSU ribosomal protein L13p (L13Ae)	Gene0941	Gene941	211	0.99061	0.0966715
LSU ribosomal protein L9p	Gene0942	Gene942	212	0.995305	0.0685189
Mlr6145 protein	Gene0943	Gene943	212	0.995305	0.0685189
Outer membrane beta-barrel assembly protein BamE	Gene0944	Gene944	212	0.995305	0.0685189
Prephenate dehydratase-associated ABC transporter, permease protein 1	Gene0945	Gene945	212	0.995305	0.0685189
Probable transcriptional regulatory protein YebC	Gene0946	Gene946	212	1	0.0971286
protein of unknown function DUF1244	Gene0947	Gene947	212	0.995305	0.0685189
Protein translocase subunit SecE	Gene0948	NA	212	0.995305	0.0685189
Recombination protein RecR	Gene0949	Gene949	212	0.995305	0.0685189
Ribonuclease P protein component (EC 3.1.26.5)	Gene0950	NA	212	0.995305	0.0685189
SSU ribosomal protein S9p (S16e)	Gene0951	Gene951	211	0.99061	0.0966715
Transcription elongation factor GreB	Gene0952	Gene952	212	1	0.0971286
GTP-binding protein	Gene0953	NA	212	1.01408	0.181162
Heme A synthase, cytochrome oxidase biogenesis protein Cox15-CtaA	Gene0954	NA	212	1.01408	0.152923
L-alanine-DL-glutamate epimerase (EC 5.1.1.n1)	Gene0955	NA	212	1.01408	0.152923
N(6)-L-threonylcarbamoyladenine synthase (EC 2.3.1.234)	Gene0956	NA	212	1.00939	0.137038
Putrescine transport system permease protein PotI (TC 3.A.1.11.2)	Gene0957	NA	209	0.995305	0.18165
Ribose-5-phosphate isomerase A (EC 5.3.1.6)	Gene0958	NA	212	1.00939	0.137038
Uncharacterized Nudix hydrolase NudL	Gene0959	NA	210	1	0.168232
beta-N-acetylglucosaminidase (EC 3.2.1.52)	Gene0960	NA	212	1.01408	0.152923
Dolichol-phosphate mannosyltransferase	Gene0961	NA	212	1.01408	0.152923
Glutamyl-Q tRNA(Asp) synthetase	Gene0962	NA	212	1.01878	0.167175
N-acetylornithine aminotransferase (EC 2.6.1.11)	Gene0963	NA	212	1.01408	0.181162
Phenylacetic acid degradation-related protein	Gene0964	NA	210	1.00469	0.205987
Valyl-tRNA synthetase (EC 6.1.1.9)	Gene0965	NA	212	1.01878	0.193343
ATPase associated with various cellular activities, AAA_5	Gene0966	NA	212	1.01878	0.167175
N5-carboxyaminoimidazole ribonucleotide synthase (EC 6.3.4.18)	Gene0967	Gene967	212	1.01878	0.290777
NAD(P) transhydrogenase C-domain of subunit alpha (EC 1.6.1.2)	Gene0968	NA	209	1.00469	0.283137
NAD(P) transhydrogenase N-domain of subunit alpha (EC 1.6.1.2)	Gene0969	NA	209	1.00469	0.247586
Putrescine transport system permease protein PotH (TC 3.A.1.11.2)	Gene0970	NA	210	1.00939	0.194029
tRNA-Arg-TCT	Gene0971	NA	212	1.02817	0.192194
Glycerol-3-phosphate dehydrogenase [NAD(P)+] (EC 1.1.1.94)	Gene0972	NA	212	1.02817	0.215343
SOS-response repressor and protease LexA (EC 3.4.21.88)	Gene0973	NA	212	1.03286	0.203391
Phosphoribosylformylglycinamidine synthase, glutamine amidotransferase subunit (EC 6.3.5.3)	Gene0974	NA	212	1.02817	0.192194
Biotin carboxyl carrier protein of acetyl-CoA carboxylase	Gene0975	NA	208	1.01878	0.274075
Putative heme iron utilization protein	Gene0976	NA	212	1.03286	0.26395
Thymidylate kinase (EC 2.7.4.9)	Gene0977	NA	210	1.03286	0.26395
Oligopeptide ABC transporter, permease protein OppB (TC 3.A.1.5.1)	Gene0978	NA	212	1.03756	0.234918
tRNA-Lys-TTT	Gene0979	NA	212	1.03756	0.288944
Two-component transcriptional response regulator SMc02366, LuxR family	Gene0980	NA	211	1.04225	0.243982
Outer membrane lipoprotein carrier protein LolA	Gene0981	NA	212	1.04225	0.223815
Ribonucleotide reductase transcriptional regulator NrdR	Gene0982	NA	212	1.05164	0.260912
tRNA-Trp-CCA	Gene0983	NA	211	1.04225	0.31187
Cell division organizing protein PopZ	Gene0984	NA	212	1.05634	0.285861
COG1896: Predicted hydrolases of HD superfamily	Gene0985	NA	212	1.05634	0.268855
Putrescine transport ATP-binding protein PotG (TC 3.A.1.11.2)	Gene0986	NA	210	1.04695	0.270661
ATP-dependent DNA helicase RecQ	Gene0987	NA	212	1.06573	0.299999
tRNA-Thr-TGT	Gene0988	NA	211	1.05634	0.317151
tRNA-Val-CAC	Gene0989	NA	211	1.07981	0.304395
Cystathionine gamma-lyase (EC 4.4.1.1)	Gene0990	NA	211	1.07512	0.297776
Isocitrate dehydrogenase [NADP] (EC 1.1.1.42)	Gene0991	NA	212	1.0892	0.546452
tRNA-Thr-GGT	Gene0992	NA	211	1.10329	0.334549
Zinc uptake regulation protein Zur	Gene0993	NA	212	1.0939	0.308083
Protein lysine acetyltransferase Pat (EC 2.3.1.-)	Gene0994	NA	212	1.10329	0.374466
tRNA-Arg-ACG	Gene0995	NA	212	1.13146	0.413905
tRNA-Pro-CGG	Gene0996	NA	211	1.12676	0.385941
GTP 3',8-cyclase (EC 4.1.99.22)	Gene0997	NA	212	1.12676	0.360669
AAA+ ATPase superfamily protein YifB/ComM, associated with DNA recombination	Gene0998	NA	210	1.19718	0.493917
Gene Transfer Agent host specificity protein	Gene0999	NA	212	1.22066	0.748045
Dihydrofolate reductase (EC 1.5.1.3)	Gene1000	NA	211	1.22535	0.510194
Glucokinase (EC 2.7.1.2)	Gene1001	NA	212	1.25352	0.615484
SWIB/MDM2 domain-containing proteins	Gene1002	NA	212	1.23944	1.07015
ABC-type antimicrobial peptide transport system, ATPase component	Gene1003	NA	212	1.32394	0.569044
RidA/YER057c/UK114 superfamily, group 2, YoaB-like protein	Gene1004	NA	212	1.32864	0.676406
Lipid A export permease/ATP-binding protein MsbA	Gene1005	NA	212	1.42254	0.644175
Ribonuclease HI (EC 3.1.26.4)	Gene1006	NA	212	1.40845	0.750675
tRNA-Asp-GTC	Gene1007	NA	210	1.4554	0.654543
Phosphoglycolate phosphatase (EC 3.1.3.18)	Gene1008	NA	212	1.4507	0.617101
Radical SAM domain protein	Gene1009	NA	211	1.53052	0.749376
Na+/H+ antiporter NhaA type	Gene1010	NA	212	1.64319	0.79171
UPF0391 membrane protein YtjA	Gene1011	NA	212	1.7277	0.53291
dTDP-4-dehydrorhamnose 3,5-epimerase (EC 5.1.3.13)	Gene1012	NA	212	1.7277	0.789694
Integration host factor beta subunit	Gene1013	NA	212	1.76056	1.56433
RNA binding S1 domain protein	Gene1014	NA	212	1.86385	0.440045
Cytochrome oxidase biogenesis protein Surf1, facilitates heme A insertion	Gene1015	NA	212	1.90141	0.328874
Auxin efflux carrier family protein	Gene1016	NA	212	1.95305	0.718786
Prephenate dehydratase-associated ABC transporter, substrate-binding protein	Gene1017	NA	212	2.00939	0.27456
Mannose-1-phosphate guanylyltransferase (EC 2.7.7.13) / Mannose-6-phosphate isomerase (EC 5.3.1.8)	Gene1018	NA	212	2.08451	1.67737
Mg(2+)-transport-ATPase-associated protein MgtC	Gene1019	NA	212	2.21596	0.824351
Positive regulator of CheA protein activity (CheW)	Gene1020	NA	212	2.41315	1.31688
1-deoxy-D-xylulose 5-phosphate synthase (EC 2.2.1.7)	Gene1021	NA	212	2.98592	1.6033
Chemotaxis response regulator protein-glutamate methylesterase CheB (EC 3.1.1.61)	Gene1022	NA	212	3.06573	1.41268
Translation elongation factor Tu	Gene1023	NA	212	3.23005	1.4402
Transcriptional regulator, ArsR family	Gene1024	NA	212	3.75587	2.17328
Putative transmembrane protein	Gene1025	NA	212	3.76056	1.31176
Phosphohydrolase (MutT/nudix family protein)	Gene1026	NA	212	3.86385	1.60049
Hydrolase, alpha/beta fold family	Gene1027	NA	212	4.50235	2.55805
Gluconolactonase (EC 3.1.1.17)	Gene1028	NA	212	4.50704	1.66999
Methyl-accepting chemotaxis protein	Gene1029	NA	212	6.71831	4.15223
ABC transporter, substrate-binding protein (cluster 10, nitrate/sulfonate/bicarbonate)	Gene1030	NA	212	8.00939	2.9316
AMP nucleosidase (EC 3.2.2.4)	Gene1031	NA	210	0.995305	0.153502
CDP-diacylglycerol--serine O-phosphatidyltransferase (EC 2.7.8.8)	Gene1032	NA	211	1	0.168232
LSU rRNA pseudouridine(2605) synthase (EC 5.4.99.22) / Transcription termination factor rho-like domain	Gene1033	NA	210	1.00939	0.194029
Orotidine 5'-phosphate decarboxylase (EC 4.1.1.23)	Gene1034	NA	210	0.995305	0.153502
RNA polymerase sigma factor RpoH-related protein	Gene1035	NA	211	1	0.137361
Thymidine phosphorylase (EC 2.4.2.4)	Gene1036	Gene1036	211	1	0.168232
Tol-Pal system peptidoglycan-associated lipoprotein PAL	Gene1037	NA	211	1	0.137361
ATP/GTP-binding site motif A	Gene1038	NA	211	1.00469	0.18165
Adenosylcobinamide kinase (EC 2.7.1.156) / Adenosylcobinamide-phosphate guanylyltransferase (EC 2.7.7.62)	Gene1039	NA	210	0.99061	0.137038
Cell division protein FtsL	Gene1040	NA	211	0.995305	0.118865
DNA polymerase III delta subunit (EC 2.7.7.7)	Gene1041	NA	211	1.00469	0.153502
Flagellar system sigma 54-dependent response regulator FlbD	Gene1042	NA	211	0.995305	0.118865
GLCG PROTEIN	Gene1043	NA	209	0.985915	0.152923
Methionyl-tRNA formyltransferase related protein	Gene1044	NA	211	0.995305	0.118865
Mlr7408 protein	Gene1045	NA	210	0.995305	0.153502
tRNA-Leu-CAA	Gene1046	NA	210	0.995305	0.153502
16S rRNA (guanine(1207)-N(2))-methyltransferase (EC 2.1.1.172)	Gene1047	Gene1047	211	0.99061	0.0966715
Bll4589 protein	Gene1048	Gene1048	209	0.981221	0.136065
DUF1022 domain-containing protein	Gene1049	Gene1049	211	0.99061	0.0966715
FIG01269488: protein, clustered with ribosomal protein L32p	Gene1050	Gene1050	211	0.99061	0.0966715
Fructose-1,6-bisphosphatase, GlpX type (EC 3.1.3.11)	Gene1051	Gene1051	210	0.985915	0.118117
Mlr7830 protein	Gene1052	Gene1052	208	0.976526	0.151761
Nicotinate-nucleotide adenylyltransferase (EC 2.7.7.18)	Gene1053	NA	211	0.99061	0.0966715
Nucleoid-associated protein YaaK	Gene1054	Gene1054	211	0.99061	0.0966715
Ribosome-associated heat shock protein implicated in the recycling of the 50S subunit (S4 paralog)	Gene1055	Gene1055	211	0.99061	0.0966715
Similar to phosphoglycolate phosphatase, clustered with ribosomal large subunit pseudouridine synthase C	Gene1056	Gene1056	211	0.99061	0.0966715
SSU ribosomal protein S16p	Gene1057	Gene1057	210	0.985915	0.118117
SSU rRNA pseudouridine(516) synthase (EC 5.4.99.19)	Gene1058	Gene1058	211	0.99061	0.0966715
Sugar fermentation stimulation protein SfsA	Gene1059	Gene1059	210	0.99061	0.137038
tRNA-Glu-TTC	Gene1060	NA	210	1.00939	0.194029
Ubiquinol-cytochrome C chaperone	Gene1061	Gene1061	211	0.99061	0.0966715
Uncharacterized protein SMc02112	Gene1062	NA	211	0.99061	0.0966715
Transcription accessory protein (S1 RNA-binding domain)	Gene1063	NA	208	1.00939	0.256806
tRNA-Gln-TTG	Gene1064	NA	211	1.01878	0.193343
3-deoxy-manno-octulosonate cytidylyltransferase (EC 2.7.7.38)	Gene1065	NA	210	1.01878	0.23717
putative periplasmic protein kinase ArgK and related GTPases of G3E family	Gene1066	NA	211	1.02817	0.215343
Transcription regulator [contains diacylglycerol kinase catalytic domain]	Gene1067	NA	211	1.04225	0.262604
Pterin-4-alpha-carbinolamine dehydratase (EC 4.2.1.96)	Gene1068	NA	211	1.03756	0.234918
Gene Transfer Agent (GTA) ORFG12	Gene1069	NA	211	1.05634	0.359008
ABC-type amino acid transport/signal transduction system, periplasmic component/domain	Gene1070	NA	211	1.06103	0.30873
Cystathionine beta-synthase (EC 4.2.1.22)	Gene1071	NA	210	1.0939	0.424053
tRNA-Ser-CGA	Gene1072	NA	211	1.12676	0.463668
2-hydroxyhepta-2,4-diene-1,7-dioate isomerase (EC 5.3.3.-) / 5-carboxymethyl-2-oxo-hex-3- ene-1,7-dioate decarboxylase (EC 4.1.1.68)	Gene1073	NA	210	1.15023	0.471811
3-hydroxyisobutyryl-CoA hydrolase (EC 3.1.2.4)	Gene1074	NA	211	1.14085	0.433147
Cation transport protein ChaC	Gene1075	NA	211	1.16901	0.455136
tRNA-Asn-GTT	Gene1076	NA	211	1.20657	0.449899
2-hydroxychromene-2-carboxylate isomerase family protein	Gene1077	NA	210	1.20188	0.477411
Single-stranded DNA-binding protein	Gene1078	NA	211	1.21127	0.664082
Glutamine amidotransferases class-II	Gene1079	NA	211	1.30516	0.481567
Oligopeptide ABC transporter, substrate-binding protein OppA (TC 3.A.1.5.1)	Gene1080	NA	211	1.40376	0.893575
Flagellar basal-body rod protein FlgB	Gene1081	NA	211	1.55869	0.543037
Flagellar biosynthesis protein FliP	Gene1082	NA	211	1.55399	0.516835
Flagellar basal-body rod modification protein FlgD	Gene1083	NA	211	1.5446	0.535646
Flagellar biosynthesis protein FliR	Gene1084	NA	211	1.55399	0.543526
Flagellar P-ring protein FlgI	Gene1085	NA	211	1.55869	0.53428
Flagellar biosynthesis protein FlhA	Gene1086	NA	211	1.57277	0.549966
Flagellar biosynthesis protein FliQ	Gene1087	NA	211	1.57746	0.566235
Flagellar L-ring protein FlgH	Gene1088	NA	211	1.57746	0.549321
Flagellar M-ring protein FliF	Gene1089	NA	211	1.59624	0.554897
Guanine deaminase (EC 3.5.4.3)	Gene1090	NA	209	1.57277	0.771308
Flagellar motor switch protein FliG	Gene1091	NA	211	1.62441	0.513741
Flagellum-specific ATP synthase FliI	Gene1092	NA	211	1.65258	0.591971
UDP-N-acetylglucosamine--N-acetylmuramyl-(pentapeptide) pyrophosphoryl-undecaprenol N-acetylglucosamine transferase (EC 2.4.1.227)	Gene1093	NA	210	1.6338	0.511364
Oligopeptide ABC transporter, permease protein OppC (TC 3.A.1.5.1)	Gene1094	NA	211	1.68075	0.496645
Flagellar biosynthesis protein FlhB	Gene1095	NA	211	1.723	0.560733
Manganese transport protein MntH	Gene1096	NA	211	1.76995	0.960856
Transcription termination factor Rho	Gene1097	NA	211	1.81221	0.468278
Flagellar motor rotation protein MotA	Gene1098	NA	211	1.79343	0.647604
Phosphoglycerate mutase (EC 5.4.2.11)	Gene1099	NA	211	1.78404	0.906126
Flagellar motor rotation protein MotB	Gene1100	NA	211	1.8169	0.665381
Flagellar basal-body rod protein FlgC	Gene1101	NA	211	1.97653	0.843629
Flagellar hook protein FlgE	Gene1102	NA	211	1.94366	0.656333
Limit dextrin alpha-1,6-maltotetraose-hydrolase (EC 3.2.1.196)	Gene1103	NA	211	2.04695	0.538738
Flagellar basal-body rod protein FlgF	Gene1104	NA	211	2.21127	0.945428
Stress response diiron-containing protein YciF	Gene1105	NA	209	2.277	1.44499
Cobalt/zinc/cadmium resistance protein CzcD	Gene1106	NA	211	2.40845	1.50387
Flagellar motor switch protein FliN	Gene1107	NA	211	2.4554	0.709857
Alkanesulfonates transport system permease protein	Gene1108	NA	211	2.56808	1.20193
Putative oxidoreductase	Gene1109	NA	210	2.723	1.88922
Lead, cadmium, zinc and mercury transporting ATPase (EC 3.6.3.3) (EC 3.6.3.5) Copper-translocating P-type ATPase (EC 3.6.3.4)	Gene1110	NA	211	3.38028	3.1862
Transcriptional regulator, Crp/Fnr family	Gene1111	NA	211	3.20657	1.77364
Chemotaxis regulator - transmits chemoreceptor signals to flagellar motor components CheY	Gene1112	NA	211	3.3662	1.19637
ABC transporter, permease protein (cluster 10, nitrate/sulfonate/bicarbonate)	Gene1113	NA	211	3.84038	1.71917
Membrane protein	Gene1114	NA	211	4	2.19347
Methyl-accepting chemotaxis sensor/transducer protein	Gene1115	NA	211	19.0657	9.70583
tRNA-Leu-TAA	Gene1116	NA	210	1	0.168232
Bis-ABC ATPase SMa0036	Gene1117	NA	210	0.995305	0.153502
Metal-dependent hydrolases of the beta-lactamase superfamily I	Gene1118	NA	209	0.99061	0.167968
Nicotinamidase (EC 3.5.1.19)	Gene1119	NA	208	1	0.237915
Phosphoglycerate mutase family (Rhiz)	Gene1120	NA	210	0.995305	0.153502
tRNA(Ile)-lysidine synthetase (EC 6.3.4.19)	Gene1121	NA	210	0.995305	0.153502
Adenosylcobinamide-phosphate synthase (EC 6.3.1.10)	Gene1122	NA	210	1.00939	0.216982
Beta-propeller domains of methanol dehydrogenase type	Gene1123	NA	205	0.981221	0.23717
FIG001385: N-acetylmuramoyl-L-alanine amidase (EC 3.5.1.28)	Gene1124	NA	210	0.99061	0.137038
HTH-type transcriptional regulator PetP	Gene1125	NA	209	0.985915	0.152923
tRNA-Thr-CGT	Gene1126	NA	210	1.02347	0.24651
Cobyric acid synthase (EC 6.3.5.10)	Gene1127	NA	209	1.01408	0.247228
Efflux ABC transporter, permease/ATP-binding protein Atu2242	Gene1128	Gene1128	210	0.985915	0.118117
FIG00899427: hypothetical protein	Gene1129	NA	210	0.985915	0.118117
Membrane lipoprotein lipid attachment site containing protein USSDB6D	Gene1130	NA	210	0.985915	0.118117
Molybdenum cofactor guanylyltransferase (EC 2.7.7.77)	Gene1131	NA	208	0.976526	0.151761
protein of unknown function DUF1036	Gene1132	NA	210	0.985915	0.118117
Sulfur carrier protein FdhD	Gene1133	NA	210	1.01878	0.216369
LemA family protein	Gene1134	NA	206	1.00939	0.3633
Signal transduction histidine kinase CheA / CheY-like domain	Gene1135	NA	210	1.04225	0.31187
Error-prone repair homolog of DNA polymerase III alpha subunit (EC 2.7.7.7)	Gene1136	NA	208	1.11737	0.558239
Intracellular PHB depolymerase	Gene1137	NA	210	1.33333	0.626962
Putative diheme cytochrome c-553	Gene1138	NA	209	1.38028	0.652272
Flagellar motor switch protein FliM	Gene1139	NA	210	1.55869	0.525377
tRNA-Ala-GGC	Gene1140	NA	210	1.64319	0.682955
General stress protein	Gene1141	NA	210	1.80282	0.443604
Putative membrane protein YeiH	Gene1142	NA	207	1.96244	1.02262
Peptidase, M23/M37 family	Gene1143	NA	210	2.01878	0.513611
Serine protease precursor MucD/AlgY associated with sigma factor RpoE	Gene1144	NA	210	2.03286	0.624839
Dehydrogenases with different specificities (related to short-chain alcohol dehydrogenases)	Gene1145	NA	210	3.04695	1.41343
Threonine dehydrogenase and related Zn-dependent dehydrogenases	Gene1146	NA	210	3.18779	1.79949
Phytochrome, two-component sensor histidine kinase (EC 2.7.3.-)	Gene1147	NA	210	3.24413	1.54692
ABC transporter, permease protein 1 (cluster 4, leucine/isoleucine/valine/benzoate)	Gene1148	NA	209	4.65728	3.74668
Oxidoreductase	Gene1149	NA	209	4.67606	2.18555
Transcriptional regulator, AraC family	Gene1150	NA	210	9.88263	4.97544
Transposase	Gene1151	NA	210	11.9765	12.3927
tRNA-Pro-GGG	Gene1152	NA	208	0.99061	0.194029
Large-conductance mechanosensitive channel	Gene1153	NA	206	0.976526	0.204693
CobW GTPase involved in cobalt insertion for B12 biosynthesis	Gene1154	NA	208	0.981221	0.167175
Bll0161 protein	Gene1155	NA	209	0.981221	0.136065
Membrane protein insertion efficiency factor YidD	Gene1156	NA	209	0.981221	0.136065
Possible serine protease, htrA-like	Gene1157	NA	207	0.976526	0.180181
Transcription termination protein NusB	Gene1158	NA	208	0.976526	0.151761
Uncharacterized integral membrane protein Mlr5338	Gene1159	NA	209	0.985915	0.152923
Uncharacterized protein RL4316	Gene1160	NA	209	0.981221	0.136065
Hypothetical protein VC0266 (sugar utilization related?)	Gene1161	NA	208	1.02347	0.298444
tRNA-Arg-CCG	Gene1162	NA	209	1.02817	0.255422
Putative reductase	Gene1163	NA	206	1.05634	0.39647
3-methylmercaptopropionyl-CoA ligase (EC 6.2.1.44) of DmdB1 type	Gene1164	NA	208	1.13146	0.413905
TolA protein	Gene1165	NA	209	1.31455	0.971103
Flagellar basal-body rod protein FlgG	Gene1166	NA	209	1.53052	0.536637
Flagellar hook-basal body complex protein FliE	Gene1167	NA	209	1.53991	0.544747
Flagellar motility protein MotE, a chaperone for MotC folding	Gene1168	NA	209	1.53521	0.536348
Signal transduction histidine kinase CheA	Gene1169	NA	209	1.85446	1.06063
Phosphoenolpyruvate carboxylase (EC 4.1.1.31)	Gene1170	NA	209	1.96244	0.539477
2-dehydropantoate 2-reductase (EC 1.1.1.169)	Gene1171	NA	209	2.17371	0.85939
Urease accessory protein UreE	Gene1172	NA	209	2.2723	0.836115
Cytochrome oxidase biogenesis protein Sco1/SenC/PrrC, thiol-disulfide reductase involved in Cu(I) insertion into CoxII Cu(A) center	Gene1173	NA	209	2.30986	1.04057
Organic hydroperoxide resistance transcriptional regulator	Gene1174	NA	209	2.50704	0.998205
Zinc metalloprotease	Gene1175	NA	208	1.00939	0.237729
1,4-alpha-glucan (glycogen) branching enzyme, GH-13-type (EC 2.4.1.18)	Gene1176	NA	208	1.01408	0.247228
Domain often clustered or fused with uracil-DNA glycosylase / Uracil-DNA glycosylase, putative family 6 (EC 3.2.2.27)	Gene1177	NA	208	0.995305	0.205987
L-threonine 3-O-phosphate decarboxylase (EC 4.1.1.81)	Gene1178	NA	208	1.01408	0.247228
Malto-oligosyltrehalose trehalohydrolase (EC 3.2.1.141)	Gene1179	NA	208	0.995305	0.205987
Bll7889 protein	Gene1180	NA	208	0.976526	0.151761
Cell division protein BolA	Gene1181	NA	205	0.962441	0.190574
Chaperone required for the assembly of the mitochondrial F1-ATPase	Gene1182	NA	206	0.971831	0.192194
tRNA pseudouridine(38-40) synthase (EC 5.4.99.12)	Gene1183	NA	208	0.976526	0.151761
UPF0102 protein YraN	Gene1184	NA	208	0.976526	0.151761
Gene Transfer Agent NlpC/P60 family peptidase	Gene1185	NA	207	1.05164	0.414546
Gene Transfer Agent FAD/FMN-containing dehydrogenase	Gene1186	NA	208	1.07512	0.416625
Possible transglycosylase SLT domain precursor	Gene1187	NA	207	1.0892	0.419485
Adenine deaminase (EC 3.5.4.2)	Gene1188	NA	203	1.07512	0.52664
Dienelactone hydrolase family protein	Gene1189	NA	205	1.21596	0.558239
Extensin-like protein precursor	Gene1190	NA	207	1.29577	0.638269
Catalase KatE (EC 1.11.1.6)	Gene1191	NA	208	1.3615	0.60331
Creatinine amidohydrolase (EC 3.5.2.10)	Gene1192	NA	208	1.41315	0.719156
Flagellar biosynthesis protein FliO / Domain of unknown function RL2641.C	Gene1193	NA	207	1.01408	0.265623
Uncharacterized protein YeaG	Gene1194	NA	207	0.985915	0.227349
Biotin synthase related domain containing protein	Gene1195	NA	206	0.971831	0.192194
Deoxyribose-phosphate aldolase (EC 4.1.2.4)	Gene1196	NA	207	0.976526	0.180181
LSU ribosomal protein L34p	Gene1197	NA	207	0.971831	0.165845
Mlr1592 protein	Gene1198	NA	204	0.957746	0.201641
Sulfur acceptor protein => iron-sulfur cluster assembly SufE	Gene1199	NA	207	0.971831	0.165845
7-cyano-7-deazaguanine synthase (EC 6.3.4.20)	Gene1200	NA	206	1.08451	0.542874
Type II/IV secretion system secretin RcpA/CpaC, associated with Flp pilus assembly	Gene1201	NA	207	1.12207	0.459831
Manganese catalase (EC 1.11.1.6)	Gene1202	NA	206	1.84038	1.05189
RNA polymerase sigma factor	Gene1203	NA	204	2.16901	1.0944
Transcriptional regulator, MerR family	Gene1204	NA	205	2.56808	1.58451
Bll5076 protein	Gene1205	NA	207	3.09859	2.49048
Integrase	Gene1206	NA	207	6.79343	5.66973
Inner membrane component of TAM transport system	Gene1207	NA	206	1.00469	0.265956
Methylphosphotriester-DNA--protein-cysteine S-methyltransferase (EC 2.1.1.n11) / ADA regulatory protein / Methylated-DNA--protein-cysteine methyltransferase (EC 2.1.1.63)	Gene1208	NA	205	0.995305	0.283137
Aerobic cobaltochelatase CobN subunit (EC 6.6.1.2)	Gene1209	NA	205	1.05634	0.501526
MATE efflux family protein	Gene1210	NA	204	0.962441	0.213898
FIG004684: SpoVR-like protein	Gene1211	NA	206	0.971831	0.192194
Glycogen synthase, ADP-glucose transglucosylase (EC 2.4.1.21)	Gene1212	NA	206	1.06573	0.406781
Aldose 1-epimerase (EC 5.1.3.3)	Gene1213	NA	202	1.30516	0.611078
beta-1,4-glucanase (cellulase) (EC 3.2.1.4)	Gene1214	NA	203	1.42254	0.672828
Glutamine amidotransferase, class I	Gene1215	NA	204	1.84038	0.674931
5-hydroxyisourate hydrolase (EC 3.5.2.17)	Gene1216	NA	203	1.83099	1.20517
Oxidoreductase, molybdopterin-binding	Gene1217	NA	205	2.07042	1.32099
Intracellular protease	Gene1218	NA	206	2.10329	1.27333
Urea ABC transporter, ATPase protein UrtE	Gene1219	NA	206	2.15493	1.15719
Proteins incorrectly called adenylate cyclase	Gene1220	NA	206	2.60563	1.92412
Polyketide synthase modules and related proteins	Gene1221	NA	206	2.89202	1.86137
Two-component system sensor histidine kinase/response regulator hybrid	Gene1222	NA	206	4.37089	2.36094
Deacetylases, including yeast histone deacetylase and acetoin utilization protein	Gene1223	NA	205	0.976526	0.226568
Bll5514 protein	Gene1224	NA	204	0.957746	0.201641
Mll7655 protein	Gene1225	NA	205	0.962441	0.190574
Protein of unknown function DUF374	Gene1226	NA	204	0.957746	0.201641
Uncharacterized protein SMc03999	Gene1227	NA	202	0.948357	0.221827
Urease accessory protein UreG	Gene1228	NA	205	1.41315	0.775945
FMN reductase (NADH) (EC 1.5.1.42)	Gene1229	NA	205	1.58216	0.713126
NADH dehydrogenase (EC 1.6.99.3)	Gene1230	NA	205	1.59624	0.91959
Urea ABC transporter, ATPase protein UrtD	Gene1231	NA	205	2.11268	1.14368
ParA-like protein	Gene1232	NA	203	2.09859	1.02545
Glycosyl transferase, group 1	Gene1233	NA	205	2.16432	0.903997
Urea ABC transporter, permease protein UrtC	Gene1234	NA	205	2.28638	1.31309
Transcriptional regulator, Xre family	Gene1235	NA	204	2.39437	1.16731
Urea ABC transporter, permease protein UrtB	Gene1236	NA	205	2.38028	1.4212
Two-component transcriptional response regulator, OmpR family	Gene1237	NA	205	2.62911	1.36965
Urea ABC transporter, substrate-binding protein UrtA	Gene1238	NA	205	2.70423	1.66876
Periplasmic aromatic aldehyde oxidoreductase, FAD binding subunit YagS	Gene1239	NA	205	3.28169	1.37549
Periplasmic aromatic aldehyde oxidoreductase, iron-sulfur subunit YagT	Gene1240	NA	205	3.37089	1.29895
UPF0337 protein blr1496	Gene1241	NA	205	3.78404	2.03051
Periplasmic aromatic aldehyde oxidoreductase, molybdenum binding subunit YagR	Gene1242	NA	205	3.84038	1.72738
Ferrichrome-iron receptor	Gene1243	NA	205	7.65728	3.58323
Type II/IV secretion system protein TadC, associated with Flp pilus assembly	Gene1244	NA	204	1	0.307148
Arginase (EC 3.5.3.1)	Gene1245	NA	198	0.967136	0.341818
Precorrin-2 C(20)-methyltransferase (EC 2.1.1.130)	Gene1246	NA	204	0.981221	0.274075
Precorrin-6Y C(5,15)-methyltransferase [decarboxylating] (EC 2.1.1.132)	Gene1247	NA	204	0.985915	0.282824
Organic hydroperoxide resistance protein	Gene1248	NA	204	1.03286	0.380974
Precorrin-8X methylmutase (EC 5.4.99.61)	Gene1249	NA	204	0.976526	0.24651
Type II/IV secretion system ATP hydrolase TadA/VirB11/CpaF, TadA subfamily	Gene1250	NA	204	1.04695	0.385654
3,4-dihydroxy-2-butanone 4-phosphate synthase (EC 4.1.99.12) / GTP cyclohydrolase II (EC 3.5.4.25)	Gene1251	NA	204	0.976526	0.24651
Diapolycopene oxygenase (EC 1.14.99.44)	Gene1252	NA	203	0.971831	0.255422
Precorrin-6A reductase (EC 1.3.1.54)	Gene1253	NA	204	0.971831	0.255422
Dehydrosqualene desaturase (EC 1.3.8.2) @ 4,4'-diapolycopene oxidase	Gene1254	NA	203	0.967136	0.245429
Hydrogenobyrinic acid a,c-diamide synthase (glutamine-hydrolyzing) (EC 6.3.5.9)	Gene1255	NA	204	0.967136	0.225392
Precorrin-3B C(17)-methyltransferase (EC 2.1.1.131)	Gene1256	NA	204	0.962441	0.213898
Precorrin-4 C(11)-methyltransferase (EC 2.1.1.133)	Gene1257	NA	204	0.962441	0.213898
Maf-like protein	Gene1258	NA	204	0.957746	0.201641
Urease gamma subunit (EC 3.5.1.5)	Gene1259	NA	204	1.0892	0.408086
DNA-binding response regulator KdpE	Gene1260	NA	203	1.14554	0.468278
Inositol-1-phosphate synthase (EC 5.5.1.4)	Gene1261	NA	204	1.31455	0.557644
Hydroxypyruvate isomerase (EC 5.3.1.22)	Gene1262	NA	204	1.30516	0.57118
Urease accessory protein UreF	Gene1263	NA	204	1.39437	0.755087
Urease accessory protein UreD	Gene1264	NA	204	1.40845	0.787475
Flagellar basal-body P-ring formation protein FlgA	Gene1265	NA	204	1.4554	0.578002
Urease alpha subunit (EC 3.5.1.5)	Gene1266	NA	204	1.43192	0.783867
Flp pilus assembly protein, pilin Flp	Gene1267	NA	204	1.52113	0.710949
Uncharacterized deacetylase	Gene1268	NA	201	1.78404	0.946856
Putative formate dehydrogenase oxidoreductase protein	Gene1269	NA	204	2.12207	0.913283
FOG: PAS/PAC domain	Gene1270	NA	204	2.64319	1.65245
ABC transporter, substrate-binding protein (cluster 5, nickel/peptides/opines)	Gene1271	NA	201	8.69484	6.83814
Flp pilus assembly protein RcpC/CpaB	Gene1272	NA	203	1.01408	0.343111
COGs COG2343	Gene1273	NA	201	0.981221	0.30657
Flp pilus assembly protein TadB	Gene1274	NA	203	1.03756	0.398698
Scaffold protein for [4Fe-4S] cluster assembly ApbC, MRP-like	Gene1275	NA	202	0.967136	0.26395
Phosphoglucomutase (EC 5.4.2.2)	Gene1276	NA	198	0.938967	0.276489
Bsl2560 protein	Gene1277	NA	202	0.948357	0.221827
Squalene synthase (EC 2.5.1.21)	Gene1278	NA	203	0.953052	0.212027
Uncharacterized protein CC_3750	Gene1279	NA	203	0.953052	0.212027
Z-ring-associated protein ZapA	Gene1280	NA	202	0.948357	0.221827
Antibiotic biosynthesis monooxygenase	Gene1281	NA	200	1.07042	0.4448
Na+/H+-dicarboxylate symporter	Gene1282	NA	203	2.09859	1.1221
Membrane fusion component of MSF-type tripartite multidrug efflux system	Gene1283	NA	202	2.31925	1.25948
Inner-membrane proton/drug antiporter (MSF type) of tripartite multidrug efflux system	Gene1284	NA	202	2.38498	1.293
Methanol dehydrogenase large subunit protein (EC 1.1.2.7)	Gene1285	NA	203	3.11268	1.65304
Multidomain signal transduction protein including CheB-like methylesterase, CheR-like methyltransferase and BaeS-like histidine kinase	Gene1286	NA	203	4.06573	2.20107
ABC transporter, permease protein 2 (cluster 5, nickel/peptides/opines)	Gene1287	NA	200	5.9108	4.89383
FIG01964566: Predicted membrane protein, hemolysin III homolog	Gene1288	NA	202	0.995305	0.369825
LrgA-associated membrane protein LrgB	Gene1289	NA	200	0.981221	0.335936
Glycogen phosphorylase (EC 2.4.1.1)	Gene1290	NA	202	0.971831	0.290015
Aminobutyraldehyde dehydrogenase (EC 1.2.1.19)	Gene1291	NA	200	0.953052	0.287561
3-dehydroquinate synthase (EC 4.2.3.4)	Gene1292	NA	201	0.962441	0.272129
Precorrin-3B synthase	Gene1293	NA	201	0.971831	0.290015
Osmosensitive K+ channel histidine kinase KdpD	Gene1294	NA	201	1.05634	0.462377
Protein containing domains DUF403	Gene1295	NA	202	0.957746	0.243982
Protein containing domains DUF404, DUF407	Gene1296	NA	202	0.953052	0.233215
UV DNA damage endonuclease (EC 3.-.-.-) (UV-endonuclease) (UVED)	Gene1297	NA	202	0.953052	0.233215
Large exoproteins involved in heme utilization or adhesion	Gene1298	NA	201	1.53521	0.898074
Arsenate reductase (EC 1.20.4.1) glutaredoxin-coupled, glutaredoxin-like family	Gene1299	NA	201	1.61502	0.869916
Protein containing transglutaminase-like domain, putative cysteine protease	Gene1300	NA	202	1.57277	0.591297
Poly(3-hydroxybutyrate) depolymerase	Gene1301	NA	202	1.76526	1.04218
Outer membrane receptor proteins, mostly Fe transport	Gene1302	NA	202	2.00469	0.983341
Glycosyl transferase, group 2 family	Gene1303	NA	200	2.78873	1.39995
ABC transporter, permease protein 1 (cluster 5, nickel/peptides/opines)	Gene1304	NA	199	5.97183	4.71441
2-amino-4-hydroxy-6-hydroxymethyldihydropteridine pyrophosphokinase (EC 2.7.6.3)	Gene1305	NA	201	0.995305	0.406291
Cytochrome c heme lyase subunit CcmH	Gene1306	NA	200	0.995305	0.369825
ATP-dependent helicase HrpB	Gene1307	NA	200	0.985915	0.343111
Heme-degrading monooxygenase, staphylobilin-producing (EC 1.14.99.48)	Gene1308	NA	201	0.962441	0.272129
Type II/IV secretion system ATPase TadZ/CpaE, associated with Flp pilus assembly	Gene1309	NA	201	0.967136	0.297553
Malonyl-CoA decarboxylase (EC 4.1.1.9)	Gene1310	NA	201	0.953052	0.252633
Uncharacterized protein, Bsl7517 homolog	Gene1311	NA	199	0.938967	0.258867
Cytochrome c-type biogenesis protein DsbD, protein-disulfide reductase (EC 1.8.1.8)	Gene1312	NA	201	1.38967	0.785053
putative secreted protein	Gene1313	NA	196	1.66667	1.03553
ABC transporter, substrate-binding protein (cluster 8, B12/iron complex)	Gene1314	NA	198	1.723	0.760639
Isochorismatase (EC 3.3.2.1)	Gene1315	NA	198	2.12676	1.01307
6-carboxy-5,6,7,8-tetrahydropterin synthase (EC 4.1.2.50)	Gene1316	NA	200	0.985915	0.417527
7-carboxy-7-deazaguanine synthase (EC 4.3.99.3)	Gene1317	NA	200	1.01878	0.485278
Nitrite reductase [NAD(P)H] large subunit (EC 1.7.1.4)	Gene1318	NA	200	1.01878	0.614007
Putative permease often clustered with de novo purine synthesis	Gene1319	NA	197	0.962441	0.361467
Sulfate and thiosulfate import ATP-binding protein CysA (EC 3.6.3.25)	Gene1320	NA	199	0.971831	0.335276
Antiholin-like protein LrgA	Gene1321	NA	197	0.957746	0.34078
ATP-dependent DNA ligase (EC 6.5.1.1) LigC	Gene1322	NA	200	0.962441	0.288944
Chaperone protein HtpG	Gene1323	NA	199	0.962441	0.304832
Hydroxymethylpyrimidine phosphate kinase ThiD (EC 2.7.4.7)	Gene1324	NA	200	0.953052	0.270661
NAD-dependent formate dehydrogenase alpha subunit	Gene1325	NA	199	0.957746	0.296359
Peptide chain release factor 2	Gene1326	NA	200	0.953052	0.287561
ATP synthase protein I	Gene1327	NA	200	0.948357	0.260912
Threonine dehydratase biosynthetic (EC 4.3.1.19)	Gene1328	NA	199	0.938967	0.258867
NAD-dependent formate dehydrogenase beta subunit	Gene1329	NA	200	0.938967	0.239955
NAD-dependent formate dehydrogenase gamma subunit	Gene1330	NA	200	0.938967	0.239955
Response regulator NasT	Gene1331	NA	199	0.934272	0.248389
Uncharacterized inner membrane protein RarD	Gene1332	NA	198	0.934272	0.266704
Thiamin-phosphate pyrophosphorylase (EC 2.5.1.3)	Gene1333	NA	200	1.14554	0.576621
Flagellum biosynthesis repressor protein FlbT	Gene1334	NA	191	1.35681	0.736138
Trehalose synthase (EC 5.4.99.16)	Gene1335	NA	200	1.57746	0.651456
Ribulose-5-phosphate 4-epimerase and related epimerases and aldolases	Gene1336	NA	200	1.93897	1.29259
Uncharacterized amino acid permease, GabP family	Gene1337	NA	200	2.2723	1.15784
Precorrin-2 oxidase (EC 1.3.1.76) @ Sirohydrochlorin ferrochelatase activity of CysG (EC 4.99.1.4) / Uroporphyrinogen-III methyltransferase (EC 2.1.1.107)	Gene1338	NA	197	0.985915	0.518333
Dihydropteroate synthase (EC 2.5.1.15)	Gene1339	NA	199	0.981221	0.375706
Phosphomethylpyrimidine synthase ThiC (EC 4.1.99.17)	Gene1340	NA	199	0.967136	0.313004
Tryptophan-rich sensory protein	Gene1341	NA	197	0.934272	0.28384
CblX, a non-orthologous displasment for Alpha-ribazole-5'-phosphate phosphatase	Gene1342	NA	198	0.948357	0.294861
NAD(P)H dehydrogenase (quinone), Type IV (EC 1.6.5.2)	Gene1343	NA	197	1.12207	0.716472
Biopolymer transport protein ExbD/TolR	Gene1344	NA	199	1.14085	0.557008
Fluoride ion transporter CrcB	Gene1345	NA	197	1.23944	0.809113
Nitrate ABC transporter, substrate-binding protein	Gene1346	NA	199	1.57277	0.637367
Uncharacterized aldehyde oxidase, 2Fe-2S subunit	Gene1347	NA	199	2.77934	1.34696
Multidrug efflux system, inner membrane proton/drug antiporter (RND type) => TriC of TriABC-OpmH system	Gene1348	NA	198	1.02347	0.46012
Dihydroneopterin aldolase (EC 4.1.2.25)	Gene1349	NA	197	0.953052	0.333156
Cardiolipin synthase, bacterial type ClsA	Gene1350	NA	197	0.953052	0.333156
Histidine protein kinase	Gene1351	NA	198	0.953052	0.303521
Type IV prepilin peptidase TadV/CpaA	Gene1352	NA	196	0.934272	0.31533
Alpha-amylase (EC 3.2.1.1)	Gene1353	NA	197	0.929577	0.274237
FIG004851: hypothetical protein	Gene1354	NA	197	0.929577	0.274237
Bll3788 protein	Gene1355	NA	198	0.929577	0.256461
DNA-binding transcriptional regulator, MocR family / aminotransferase domain	Gene1356	NA	195	1.22066	0.593316
ABC transporter, ATP-binding protein (cluster 10, nitrate/sulfonate/bicarbonate)	Gene1357	NA	194	1.23944	0.639829
Multidrug efflux system MdtABC-TolC, membrane fusion component MdtA	Gene1358	NA	198	1.39906	0.755732
Flavodoxin reductases (ferredoxin-NADPH reductases) family 1	Gene1359	NA	196	1.49296	0.855723
Transglutaminase-like domain	Gene1360	NA	198	2.21596	1.36338
Catalase-like heme-binding protein	Gene1361	NA	197	3.80751	2.39802
Vanillate O-demethylase oxygenase subunit (EC 1.14.13.82)	Gene1362	NA	197	1.04225	0.448371
Gene Transfer Agent terminase protein	Gene1363	NA	191	1.01408	0.470637
Pantoate--beta-alanine ligase (EC 6.3.2.1)	Gene1364	NA	197	0.967136	0.380974
Predicted NAD regulator in Alphaproteobacteria	Gene1365	NA	196	0.957746	0.34078
Soluble lytic murein transglycosylase (EC 3.2.1.-)	Gene1366	NA	196	0.953052	0.347026
L-aspartate oxidase (EC 1.4.3.16)	Gene1367	NA	196	0.943662	0.317151
Flp pilus assembly protein TadD, contains TPR repeat	Gene1368	NA	197	0.948357	0.310446
Quinolinate synthetase (EC 2.5.1.72)	Gene1369	NA	195	0.938967	0.323648
3-hydroxybutyryl-CoA dehydratase (EC 4.2.1.55)	Gene1370	NA	197	0.938967	0.293053
Cobalamin biosynthesis protein BluB @ 5,6-dimethylbenzimidazole synthase, flavin destructase family	Gene1371	NA	197	0.938967	0.293053
Putative Zn-dependent oxidoreductase PA5234	Gene1372	NA	196	0.938967	0.30873
ATP synthase F0 sector subunit b (EC 3.6.3.14)	Gene1373	NA	197	0.934272	0.28384
Thiazole synthase (EC 2.8.1.10)	Gene1374	NA	197	0.934272	0.28384
Lysophospholipid transporter LplT / 2-acylglycerophosphoethanolamine acyltransferase (EC 2.3.1.40) / Acyl-[acyl-carrier-protein] synthetase (EC 6.2.1.20)	Gene1375	NA	197	0.934272	0.28384
ADP-ribose pyrophosphatase (EC 3.6.1.13)	Gene1376	NA	194	1.23005	0.862554
Sulfate permease	Gene1377	NA	193	1.277	0.917999
Nudix hydrolase family protein YffH	Gene1378	NA	193	1.48357	0.959541
Spore photoproduct lyase (EC 4.1.99.14)	Gene1379	NA	196	1.76995	0.628444
GGDEF domain protein	Gene1380	NA	196	3.10329	2.15193
CzcABC family efflux RND transporter, transmembrane protein	Gene1381	NA	197	7.97183	5.2142
Aminodeoxychorismate lyase (EC 4.1.3.38)	Gene1382	NA	196	0.995305	0.39451
Sulfate and thiosulfate binding protein CysP	Gene1383	NA	196	0.962441	0.348173
FIG00740931: hypothetical protein	Gene1384	NA	194	1.06573	0.579036
Sulfate transport system permease protein CysT	Gene1385	NA	196	0.938967	0.30873
Sulfate transport system permease protein CysW	Gene1386	NA	195	0.934272	0.31533
Glycine oxidase ThiO (EC 1.4.3.19)	Gene1387	NA	196	0.934272	0.299999
UPF0057 membrane protein YqaE	Gene1388	NA	193	0.920188	0.319516
Acylphosphate phosphohydrolase (EC 3.6.1.7)	Gene1389	NA	192	0.910798	0.317011
Quinolinate phosphoribosyltransferase [decarboxylating] (EC 2.4.2.19)	Gene1390	NA	195	0.924883	0.297776
Bsl4900 protein	Gene1391	NA	194	0.910798	0.285706
thiamine-phosphate pyrophosphorylase, putative	Gene1392	NA	191	0.896714	0.305049
D-galactose 1-dehydrogenase (EC 1.1.1.48)	Gene1393	NA	192	1.15023	0.571296
Flagellar hook-associated protein FlgK	Gene1394	NA	196	1.26761	0.635975
Serine protease	Gene1395	NA	190	1.24883	0.776458
Glycosyl transferase, group 1 family protein	Gene1396	NA	195	1.34742	0.824996
DNA protection during starvation protein	Gene1397	NA	196	1.52582	0.964238
Omega-amino acid--pyruvate aminotransferase (EC 2.6.1.18)	Gene1398	NA	193	1.50235	0.816252
Rhomboid family protein	Gene1399	NA	194	1.62441	1.40745
Assimilatory nitrate reductase large subunit (EC 1.7.99.4)	Gene1400	NA	196	1.89202	0.688574
Capsule polysaccharide export protein	Gene1401	NA	196	2.11737	1.22872
Uncharacterized aldehyde oxidase, molybdopterin-binding subunit	Gene1402	NA	196	2.44131	1.13793
L-lactate permease	Gene1403	NA	191	0.985915	0.470637
Potassium-transporting ATPase B chain (EC 3.6.3.12) (TC 3.A.3.7.1)	Gene1404	NA	194	0.995305	0.499978
Potassium-transporting ATPase A chain (EC 3.6.3.12) (TC 3.A.3.7.1)	Gene1405	NA	194	0.976526	0.405636
Potassium-transporting ATPase C chain (EC 3.6.3.12) (TC 3.A.3.7.1)	Gene1406	NA	194	0.971831	0.387487
Small molecule metabolism	Gene1407	NA	192	1.03286	0.479632
Putative oxidoreductase YncB	Gene1408	NA	193	1.05634	0.510844
Sulfite reductase [NADPH] flavoprotein alpha-component (EC 1.8.1.2)	Gene1409	NA	195	0.967136	0.368385
biphenyl-2,3-diol 1,2-dioxygenase III-related protein	Gene1410	NA	195	0.957746	0.354351
Bll6196 protein	Gene1411	NA	195	0.948357	0.339477
Glycogen debranching enzyme	Gene1412	NA	195	0.920188	0.288483
Ribosomal-protein-S18p-alanine acetyltransferase (EC 2.3.1.128)	Gene1413	NA	195	0.920188	0.288483
Lipopolysaccharide export system protein LptA	Gene1414	NA	195	0.915493	0.278802
Cytochrome O ubiquinol oxidase subunit IV (EC 1.10.3.-)	Gene1415	NA	193	1.24883	0.713126
Bll5268 protein	Gene1416	NA	195	1.24413	0.619286
Cytochrome O ubiquinol oxidase subunit II (EC 1.10.3.-)	Gene1417	NA	193	1.24883	0.70648
Cytochrome O ubiquinol oxidase subunit III (EC 1.10.3.-)	Gene1418	NA	193	1.24883	0.699772
Cytochrome O ubiquinol oxidase subunit I (EC 1.10.3.-)	Gene1419	NA	193	1.26761	0.726021
Ferredoxin--NADP(+) reductase (EC 1.18.1.2) @ Flavodoxin--NADP(+) reductase (EC 1.19.1.1)	Gene1420	NA	195	1.22535	0.888031
Serine--glyoxylate aminotransferase (EC 2.6.1.45)	Gene1421	NA	195	1.40376	0.7374
Mll5186 protein	Gene1422	NA	194	2.1831	1.57495
Ferredoxin	Gene1423	NA	194	2.30986	1.43334
Glutamate/aspartate ABC transporter, substrate-binding protein GltI (TC 3.A.1.3.4)	Gene1424	NA	194	2.25822	1.72769
Transcriptional regulator, GntR family domain / Aspartate aminotransferase (EC 2.6.1.1)	Gene1425	NA	194	2.61502	1.56379
Putative glycosyltransferase	Gene1426	NA	194	2.83099	1.87827
CzcABC family efflux RND transporter, membrane fusion protein	Gene1427	NA	195	3.43192	2.00031
Sulfate adenylyltransferase subunit 2 (EC 2.7.7.4)	Gene1428	NA	194	0.985915	0.602502
Gene Transfer Agent capsid protein Phage major capsid protein	Gene1429	NA	188	0.943662	0.419591
Para-aminobenzoate synthase, aminase component (EC 2.6.1.85)	Gene1430	NA	194	0.943662	0.345619
Thermostable carboxypeptidase 1 (EC 3.4.17.19)	Gene1431	NA	193	0.938967	0.351591
UPF0391 membrane protein RPC_2356	Gene1432	NA	194	0.920188	0.304395
Bll2189 protein	Gene1433	NA	191	0.901408	0.314204
Domain of unknown function / Efflux ABC transporter, permease protein	Gene1434	NA	193	0.910798	0.301765
Predicted cobalt transporter CbtA	Gene1435	NA	191	0.896714	0.305049
Outer membrane vitamin B12 receptor BtuB	Gene1436	NA	194	1.46948	0.959195
Short-chain dehydrogenase/reductase SDR	Gene1437	NA	192	1.77934	1.01086
Chloride channel protein	Gene1438	NA	193	2.30516	1.01211
Ser/Thr protein phosphatase family protein	Gene1439	NA	194	3.65728	2.14562
Protein of unknown function UPF0060	Gene1440	NA	191	1.07042	0.557723
Multidrug efflux system, membrane fusion component => TriB of TriABC-OpmH system	Gene1441	NA	192	0.976526	0.417103
Sulfite reductase [NADPH] hemoprotein beta-component (EC 1.8.1.2)	Gene1442	NA	193	0.948357	0.403007
Adenylyl-sulfate reductase [thioredoxin] (EC 1.8.4.10)	Gene1443	NA	193	0.924883	0.32793
Glutaminase (EC 3.5.1.2)	Gene1444	NA	193	0.929577	0.336068
MFS family multidrug efflux protein, similarity to bicyclomycin resistance protein Bcr	Gene1445	NA	193	0.924883	0.32793
Alkanesulfonate ABC transporter ATP-binding protein SsuB	Gene1446	NA	192	0.910798	0.317011
Gene Transfer Agent tail protein	Gene1447	NA	187	0.892019	0.353663
Cytochrome c-553I precursor (Cytochrome c553I)	Gene1448	NA	193	0.915493	0.310803
Lysophospholipase L2 (EC 3.1.1.5)	Gene1449	NA	193	0.915493	0.310803
Undecaprenyl-phosphate alpha-N-acetylglucosaminyl 1-phosphate transferase (EC 2.7.8.33)	Gene1450	NA	192	0.906103	0.308083
DNA gyrase inhibitor YacG	Gene1451	NA	188	0.882629	0.32262
Hypothetical protein DUF2948	Gene1452	NA	192	0.906103	0.308083
Similar to secretin RcpA/CpaC, associated with Flp pilus assembly	Gene1453	NA	193	0.906103	0.292372
Glutamate/aspartate ABC transporter, permease protein GltJ (TC 3.A.1.3.4)	Gene1454	NA	192	1.19718	0.657749
Polysaccharide deacetylase	Gene1455	NA	191	1.34742	0.789946
Circadian clock protein KaiC	Gene1456	NA	190	1.57277	0.916623
Cytochrome d ubiquinol oxidase subunit I (EC 1.10.3.-)	Gene1457	NA	191	1.84038	1.18674
Glucose-6-phosphate 1-dehydrogenase (EC 1.1.1.49)	Gene1458	NA	193	1.91549	0.715327
Long-chain fatty acid transport protein	Gene1459	NA	192	1.02817	0.672334
Pyruvate dehydrogenase (quinone) (EC 1.2.5.1)	Gene1460	NA	190	0.995305	0.527522
Squalene---hopene cyclase (EC 5.4.99.17) @ Squalene---hopanol cyclase (EC 4.2.1.129)	Gene1461	NA	192	1.02347	0.578232
Squalene-associated FAD-dependent desaturase, HpnE	Gene1462	NA	192	0.967136	0.416465
Transcriptional regulator Atu4705, LysR family	Gene1463	NA	192	1.04225	0.507583
Serine/threonine protein phosphatase (EC 3.1.3.16)	Gene1464	NA	192	1.08451	0.681559
Glutamate/aspartate ABC transporter, permease protein GltK (TC 3.A.1.3.4)	Gene1465	NA	191	0.957746	0.415613
Glutathione S-transferase, omega (EC 2.5.1.18)	Gene1466	NA	186	0.920188	0.410034
Aerotolerance protein BatA	Gene1467	NA	192	0.948357	0.378876
Cation transport protein	Gene1468	NA	191	0.938967	0.37747
MoxR-like ATPase in aerotolerance operon	Gene1469	NA	192	0.943662	0.371915
Gene Transfer Agent tail tape measure	Gene1470	NA	186	0.896714	0.374466
Hopanoid-associated RND transporter, HpnN	Gene1471	NA	192	0.929577	0.363056
Osmoprotectant ABC transporter binding protein YehZ	Gene1472	NA	185	0.887324	0.371736
Pole remodelling regulatory diguanylate cyclase	Gene1473	NA	191	0.915493	0.339803
Predicted glutamine amidotransferase involved in pyridoxine biosynthesis	Gene1474	NA	192	0.910798	0.317011
6-phosphogluconate dehydrogenase, decarboxylating (EC 1.1.1.44)	Gene1475	NA	191	0.901408	0.314204
6-phosphogluconolactonase (EC 3.1.1.31), eukaryotic type	Gene1476	NA	192	0.910798	0.317011
Alkanesulfonate ABC transporter permease protein SsuC	Gene1477	NA	191	0.910798	0.331557
Ceramide glucosyltransferase (EC 2.4.1.80)	Gene1478	NA	192	0.915493	0.325626
Hopanoid-associated sugar epimerase HpnA	Gene1479	NA	191	0.896714	0.305049
Intracellular PHB depolymerase PhaZ2	Gene1480	NA	192	0.901408	0.298815
Radical SAM protein required for addition of adenosine to hopane skeleton, HpnH	Gene1481	NA	192	0.906103	0.308083
Putative phosphatase	Gene1482	NA	191	1.1831	0.598186
Leucine-specific ABC transporter, substrate-binding protein LivK (TC 3.A.1.4.1)	Gene1483	NA	192	1.18779	0.592756
Two-component system response regulator protein	Gene1484	NA	192	1.38498	0.728244
Pentapeptide repeat family protein	Gene1485	NA	191	1.60094	0.993089
Na+/H+ antiporter	Gene1486	NA	189	1.55869	1.05624
Beta-ketoadipate enol-lactone hydrolase (EC 3.1.1.24)	Gene1487	NA	187	1.60094	1.08827
Tetrapartite efflux system, membrane fusion component FusE-like	Gene1488	NA	191	1.69953	1.11332
Cytochrome d ubiquinol oxidase subunit II (EC 1.10.3.-)	Gene1489	NA	188	1.8216	1.22709
Sensory box transcriptional regulator, LuxR family	Gene1490	NA	187	1.92488	1.62353
3-hydroxyisobutyrate dehydrogenase family protein	Gene1491	NA	191	2.0892	1.72565
Transcriptional regulator, LacI family	Gene1492	NA	187	2.30047	1.78406
Uncharacterized MFS-type transporter Saci_1521	Gene1493	NA	191	1.03286	0.50828
Malonamidase E2	Gene1494	NA	191	1	0.455573
Bll4347 protein	Gene1495	NA	191	1.04695	0.520932
Inorganic triphosphatase (EC 3.6.1.25)	Gene1496	NA	190	0.99061	0.475738
Cyanate hydratase (EC 4.2.1.104)	Gene1497	NA	190	1.04695	0.547423
Multidrug efflux system MdtABC-TolC, inner-membrane proton/drug antiporter MdtB (RND type)	Gene1498	NA	191	0.967136	0.427641
2-hydroxy-6-oxo-6-phenylhexa-2,4-dienoate hydrolase (EC 3.7.1.-)	Gene1499	NA	190	0.943662	0.408194
Multidrug efflux system MdtABC-TolC, inner-membrane proton/drug antiporter MdtC (RND type)	Gene1500	NA	191	0.962441	0.410358
Gene Transfer Agent portal protein	Gene1501	NA	183	0.901408	0.417368
Palmitoyltransferase-like protein	Gene1502	NA	191	0.938967	0.389766
Capsular polysaccharide biosynthesis fatty acid synthase WcbR	Gene1503	NA	191	0.924883	0.381148
cellobiose phosphotransferase system celC	Gene1504	NA	191	0.920188	0.347791
probable periplasmic protein Cj0610c {imported} - Campylobacter jejuni (strain NCTC 11168)	Gene1505	NA	191	0.920188	0.347791
Crotonyl-CoA carboxylase/reductase, ethylmalonyl-CoA producing	Gene1506	NA	190	0.906103	0.337318
Large protein containing transglutaminase-like domain	Gene1507	NA	191	0.915493	0.339803
Possible succinoglycan biosynthesis transport protein exoP precursor	Gene1508	NA	189	0.901408	0.342917
Malyl-CoA lyase (EC 4.1.3.24)	Gene1509	NA	191	0.906103	0.323032
Protein often near L-alanine-DL-glutamate epimerase (cell wall recycling)	Gene1510	NA	191	0.910798	0.331557
S-methyl-5-thioribose-1-phosphate isomerase (EC 5.3.1.23)	Gene1511	NA	191	0.910798	0.345491
Bll1083 protein	Gene1512	NA	186	0.882629	0.350644
Coenzyme PQQ synthesis protein E	Gene1513	NA	191	0.901408	0.314204
Ethylmalonyl-CoA mutase, methylsuccinyl-CoA-forming	Gene1514	NA	190	0.906103	0.337318
Fe-S oxidoreductase	Gene1515	NA	191	0.901408	0.314204
Gene Transfer Agent (GTA) ORFG10	Gene1516	NA	183	0.86385	0.357214
Glycine amidinotransferase (EC 2.1.4.1)	Gene1517	NA	191	0.901408	0.314204
Hopanoid 2-methyltransferase	Gene1518	NA	191	0.901408	0.314204
Putative glycosyl transferase	Gene1519	NA	190	1.10798	0.760202
Capsular polysaccharide export system protein KpsS	Gene1520	NA	191	0.896714	0.305049
Coenzyme PQQ synthesis protein B	Gene1521	NA	191	0.896714	0.305049
Ferredoxin--nitrite reductase (EC 1.7.7.1)	Gene1522	NA	191	0.901408	0.314204
Methylsuccinyl-CoA dehydrogenase, predicted by (Erb et al, 2007)	Gene1523	NA	191	0.901408	0.314204
Mn-dependent transcriptional regulator MntR	Gene1524	NA	191	0.901408	0.314204
Peptidylprolyl isomerase, FKBP-type (EC 5.2.1.8)	Gene1525	NA	190	0.892019	0.311088
Type IIA topoisomerase (DNA gyrase/topo II, topoisomerase IV), A subunit	Gene1526	NA	191	0.896714	0.305049
Uncharacterized membrane anchored protein Mext_4159	Gene1527	NA	191	0.901408	0.314204
tRNA (adenine(37)-N6)-methyltransferase	Gene1528	NA	191	1.15493	0.621499
2-methylfumaryl-CoA hydratase (EC 4.2.1.148)	Gene1529	NA	190	1.28638	0.649857
Uncharacterized UPF0118 membrane protein	Gene1530	NA	191	1.33333	0.670586
Lipolytic enzyme, G-D-S-L family precursor	Gene1531	NA	190	1.52113	0.924394
Predicted integral membrane protein	Gene1532	NA	191	1.79812	0.63066
putative lipoprotein	Gene1533	NA	187	1.89202	1.17062
TonB-dependent receptor	Gene1534	NA	191	2.22535	1.46207
Ethanolamine ammonia-lyase light chain (EC 4.3.1.7)	Gene1535	NA	190	1	0.598741
Ethanolamine ammonia-lyase heavy chain (EC 4.3.1.7)	Gene1536	NA	190	1.02347	0.594323
Outer membrane factor (OMF) lipoprotein associated wth MdtABC efflux system	Gene1537	NA	189	1.04695	0.57269
Proline dehydrogenase (EC 1.5.5.2) / Delta-1-pyrroline-5-carboxylate dehydrogenase (EC 1.2.1.88)	Gene1538	NA	183	0.938967	0.496243
Molybdate-binding domain of ModE	Gene1539	NA	189	1.03756	0.55669
FMNH2-dependent alkanesulfonate monooxygenase (EC 1.14.14.5)	Gene1540	NA	190	0.962441	0.474339
COGs COG3558	Gene1541	NA	190	1.07981	0.605179
Gene Transfer Agent prohead protease	Gene1542	NA	182	0.896714	0.421854
SoxYZ-like protein	Gene1543	NA	189	1.07981	0.564864
Glutamate/aspartate ABC transporter, ATP-binding protein GltL (TC 3.A.1.3.4)	Gene1544	NA	189	0.920188	0.386342
Glycerate dehydrogenase (EC 1.1.1.29)	Gene1545	NA	190	0.910798	0.345491
Formate--tetrahydrofolate ligase (EC 6.3.4.3)	Gene1546	NA	190	0.910798	0.345491
AbrB protein	Gene1547	NA	190	0.901408	0.328874
Sulfur carrier protein ThiS	Gene1548	NA	190	0.901408	0.328874
Transaldolase (EC 2.2.1.2) / Glucose-6-phosphate isomerase (EC 5.3.1.9)	Gene1549	NA	190	0.906103	0.337318
Flp pilus assembly protein CpaD	Gene1550	NA	190	0.896714	0.320139
UPF0142 protein MTH_987	Gene1551	NA	190	0.896714	0.320139
Bll5582 protein	Gene1552	NA	190	0.892019	0.311088
Malyl-CoA lyase (EC 4.1.3.24) @ Beta-methylmalyl-CoA lyase (EC 4.1.3.-) @ Citramalyl-CoA lyase (EC 4.1.3.-)	Gene1553	NA	190	0.892019	0.311088
Uncharacterized ABC1 family protein XCC_1720	Gene1554	NA	190	0.892019	0.311088
Flagellar basal body-associated protein FliL	Gene1555	NA	190	1.38028	0.673617
Dihydrolipoamide dehydrogenase (EC 1.8.1.4)	Gene1556	NA	190	1.53052	0.710606
Glycosyltransferases involved in cell wall biogenesis	Gene1557	NA	188	1.49765	0.69787
small multidrug resistance family (SMR) protein	Gene1558	NA	185	1.52113	0.898518
Tetrapartite efflux system, inner membrane component FusBC-like	Gene1559	NA	189	1.53991	1.00215
Alkanesulfonate ABC transporter substrate-binding protein SsuA	Gene1560	NA	190	1.82629	0.784799
UPF0337 protein Pfl_4351	Gene1561	NA	190	2.66667	1.48154
Coenzyme PQQ synthesis protein A	Gene1562	NA	190	2.69484	1.1679
Outer membrane low permeability porin, OprB family	Gene1563	NA	188	2.83099	2.2444
Serine/threonine protein kinase	Gene1564	NA	186	1	0.531995
Deoxyribodipyrimidine photolyase, type II (EC 4.1.99.3)	Gene1565	NA	188	0.957746	0.437724
Pyrroloquinoline-quinone synthase (EC 1.3.3.11) / Coenzyme PQQ synthesis protein D	Gene1566	NA	189	0.943662	0.501526
Bsr4462 protein	Gene1567	NA	189	1.14085	0.597852
Carbon starvation protein A	Gene1568	NA	189	0.901408	0.356408
Cold shock protein	Gene1569	NA	188	0.896714	0.348363
DUF447 family protein	Gene1570	NA	188	0.892019	0.340064
Formylmethanofuran dehydrogenase subunit A (EC 1.2.99.5)	Gene1571	NA	189	0.896714	0.334549
Phosphoribosylformimino-5-aminoimidazole carboxamide ribotide isomerase related protein	Gene1572	NA	189	0.896714	0.334549
Phosphoribulokinase (EC 2.7.1.19)	Gene1573	NA	189	0.901408	0.342917
Protein containing domains DUF404, DUF407, DUF403	Gene1574	NA	189	0.901408	0.342917
beta-ribofuranosylaminobenzene 5'-phosphate synthase (EC 2.4.2.54)	Gene1575	NA	189	0.892019	0.325898
Glutamine synthetase type II, eukaryotic (EC 6.3.1.2)	Gene1576	NA	189	0.892019	0.325898
Periplasmic divalent cation tolerance protein CutA	Gene1577	NA	187	0.882629	0.336924
Possible glutaminyl transferase clustered with tetrahydromethanopterin biosynthesis genes	Gene1578	NA	189	0.892019	0.325898
protein of unknown function DUF882	Gene1579	NA	188	0.892019	0.340064
RuBisCO operon transcriptional regulator CbbR	Gene1580	NA	188	0.892019	0.340064
Superoxide dismutase [Cu-Zn] precursor (EC 1.15.1.1)	Gene1581	NA	189	0.892019	0.325898
4-[[4-(2-aminoethyl)phenoxy]-methyl]-2-furanmethanamine-glutamate synthase	Gene1582	NA	189	0.887324	0.316941
5-(aminomethyl)-3-furanmethanol phosphate kinase	Gene1583	NA	187	0.877934	0.328133
5,6,7,8-tetrahydromethanopterin hydro-lyase (EC 4.2.1.147) @ Formaldehyde activating enzyme	Gene1584	NA	189	0.887324	0.316941
Anthranilate synthase, amidotransferase component (EC 4.1.3.27)	Gene1585	NA	186	0.873239	0.333488
Benzoate catabolism regulator with shikimate kinase domain	Gene1586	NA	189	0.887324	0.316941
DNA polymerase III epsilon subunit	Gene1587	NA	189	0.892019	0.325898
Formylmethanofuran--tetrahydromethanopterin N-formyltransferase (EC 2.3.1.101)	Gene1588	NA	189	0.887324	0.316941
Glutathione peroxidase (EC 1.11.1.9) @ Thioredoxin peroxidase (EC 1.11.1.15)	Gene1589	NA	188	0.882629	0.32262
Methenyltetrahydrofolate cyclohydrolase (EC 3.5.4.9)	Gene1590	NA	189	0.887324	0.316941
Methionyl-tRNA formyltransferase domain protein	Gene1591	NA	189	0.887324	0.316941
Mlr7916 protein	Gene1592	NA	185	0.868545	0.338694
N(5),N(10)-methenyltetrahydromethanopterin cyclohydrolase (EC 3.5.4.27)	Gene1593	NA	189	0.887324	0.316941
Putative glutamine amidotransferase YafJ	Gene1594	NA	189	0.892019	0.325898
Related to Dihydropteroate synthase	Gene1595	NA	188	0.882629	0.32262
Triphosphoribosyl-dephospho-CoA synthetase	Gene1596	NA	189	0.892019	0.325898
Acetate permease ActP (cation/acetate symporter)	Gene1597	NA	186	1.35211	0.881122
Possible alpha/beta hydrolase superfamily, alr3514 homolog	Gene1598	NA	189	1.61033	0.682176
Mll7390 protein	Gene1599	NA	183	1.60563	1.42563
Formaldehyde activating enzyme	Gene1600	NA	189	1.68075	0.727788
Methylene tetrahydromethanopterin dehydrogenase (EC 1.5.99.9)	Gene1601	NA	189	1.78404	0.666113
Putative cytochrome P450 hydroxylase	Gene1602	NA	187	1.79343	1.32272
L-asparaginase (EC 3.5.1.1)	Gene1603	NA	188	1.84507	0.884583
Type I secretion system ATPase	Gene1604	NA	187	2.04695	1.47548
Guanine deaminase (EC 3.5.4.3) Hydroxydechloroatrazine ethylaminohydrolase (EC 3.5.99.3)	Gene1605	NA	185	1.09859	0.669164
Capsular polysaccharide ABC transporter, ATP-binding protein KpsT	Gene1606	NA	186	0.901408	0.394117
Putaive isomerase	Gene1607	NA	188	0.906103	0.389255
Gluconokinase (EC 2.7.1.12)	Gene1608	NA	187	0.906103	0.376942
Cryptic sugar kinase Mak	Gene1609	NA	186	0.887324	0.358823
Geranylgeranyl diphosphate synthase (EC 2.5.1.29)	Gene1610	NA	187	0.892019	0.353663
Oxidoreductase, Gfo/Idh/MocA family	Gene1611	NA	188	1.12207	0.586106
Formylmethanofuran dehydrogenase subunit C (EC 1.2.99.5)	Gene1612	NA	188	0.892019	0.340064
Multidrug efflux system, membrane fusion component => TriA of TriABC-OpmH system	Gene1613	NA	184	0.873239	0.360669
Protein YciE	Gene1614	NA	184	0.877934	0.368745
FIG018171: hypothetical protein of Cupin superfamily	Gene1615	NA	187	0.887324	0.345427
Glutathione peroxidase (EC 1.11.1.9)	Gene1616	NA	188	0.887324	0.33149
Ornithine decarboxylase (EC 4.1.1.17)	Gene1617	NA	188	0.887324	0.33149
Spermidine N1-acetyltransferase (EC 2.3.1.57)	Gene1618	NA	188	0.896714	0.348363
Carbonic anhydrase, gamma class (EC 4.2.1.1) / Carbonic anhydrase, gamma class (EC 4.2.1.1)	Gene1619	NA	185	0.877934	0.368745
Dihydrofolate reductase-like protein	Gene1620	NA	188	0.882629	0.32262
Ferric siderophore transport system, biopolymer transport protein ExbB	Gene1621	NA	188	0.882629	0.32262
LmbE-like protein	Gene1622	NA	185	0.868545	0.338694
Uncharacterized proteins YbdD and YjiX	Gene1623	NA	188	0.882629	0.32262
Quino(hemo)protein alcohol dehydrogenase, PQQ-dependent (EC 1.1.2.8)	Gene1624	NA	187	1.42254	0.818339
Acyl-CoA dehydrogenase probable dibenzothiophene desulfurization enzyme	Gene1625	NA	187	2.13146	1.56663
Transcriptional regulator, HxlR family	Gene1626	NA	182	2.26291	1.55296
Adenylate cyclase (EC 4.6.1.1)	Gene1627	NA	182	4.98122	8.13156
Protoporphyrin IX Mg-chelatase subunit D (EC 6.6.1.1)	Gene1628	NA	186	0.976526	0.527018
Mg-protoporphyrin O-methyltransferase (EC 2.1.1.11)	Gene1629	NA	186	0.967136	0.552737
Hydroxyneurosporene methyltransferase (EC 2.1.1.210)	Gene1630	NA	186	0.924883	0.416625
Pyridoxamine 5'-phosphate oxidase-related, FMN-binding	Gene1631	NA	185	0.929577	0.4448
Photosynthetic reaction center cytochrome c subunit	Gene1632	NA	186	0.915493	0.414813
Phosphoglycerate mutase family protein	Gene1633	NA	181	0.887324	0.419432
Photosynthetic reaction center L subunit	Gene1634	NA	186	0.906103	0.40119
Photosynthetic reaction center M subunit	Gene1635	NA	186	0.906103	0.40119
Uncharacterized MFS-type transporter YnfM	Gene1636	NA	179	0.873239	0.421013
ATP synthase F0 sector subunit b' (EC 3.6.3.14)	Gene1637	NA	186	0.892019	0.379401
Bacteriochlorophyll synthase 44.5 kDa chain	Gene1638	NA	185	0.882629	0.363848
Light-independent protochlorophyllide reductase subunit B (EC 1.3.7.7)	Gene1639	NA	186	0.887324	0.358823
PucC protein	Gene1640	NA	186	0.887324	0.358823
Chlorophyllide reductase subunit BchX (EC 1.18.-.-)	Gene1641	NA	186	0.882629	0.363848
Photosynthetic reaction center H subunit	Gene1642	NA	186	0.882629	0.350644
Protoporphyrin IX Mg-chelatase subunit H (EC 6.6.1.1)	Gene1643	NA	186	0.896714	0.386858
Protoporphyrin IX Mg-chelatase subunit I (EC 6.6.1.1)	Gene1644	NA	186	0.882629	0.363848
2-desacetyl-2-hydroxyethyl bacteriochlorophyllide A dehydrogenase BchC	Gene1645	NA	186	0.877934	0.342206
Biotin synthase (EC 2.8.1.6)	Gene1646	NA	186	0.877934	0.342206
Chlorophyllide reductase subunit BchZ (EC 1.18.-.-)	Gene1647	NA	186	0.877934	0.342206
Light-independent protochlorophyllide reductase subunit N (EC 1.3.7.7)	Gene1648	NA	186	0.877934	0.342206
2-vinyl bacteriochlorophyllide hydratase BchF (EC 4.2.1.-)	Gene1649	NA	186	0.873239	0.333488
Acyclic carotenoid 1,2-hydratase (EC 4.2.1.131)	Gene1650	NA	186	0.877934	0.342206
Chlorophyll a synthase ChlG (EC 2.5.1.62)	Gene1651	NA	185	0.868545	0.338694
Chlorophyllide reductase subunit BchY (EC 1.18.-.-)	Gene1652	NA	186	0.873239	0.333488
Flagellar assembly protein FliH	Gene1653	NA	186	0.873239	0.333488
Geranylgeranyl diphosphate reductase (EC 1.3.1.83)	Gene1654	NA	184	0.868545	0.352346
GNAT family acetyltransferase VC2332	Gene1655	NA	186	0.873239	0.333488
Light-harvesting LHI, alpha subunit	Gene1656	NA	186	0.873239	0.333488
Light-harvesting LHI, beta subunit	Gene1657	NA	185	0.868545	0.338694
Light-independent protochlorophyllide reductase iron-sulfur ATP-binding protein ChlL (EC 1.3.7.7)	Gene1658	NA	186	0.873239	0.333488
Mg protoporphyrin IX monomethyl ester oxidative cyclase (aerobic) (EC 1.14.13.81)	Gene1659	NA	186	0.873239	0.333488
Phytoene desaturase (neurosporene-forming) (EC 1.3.99.28)	Gene1660	NA	185	0.877934	0.355723
Putative Zn-dependent protease PA5047	Gene1661	NA	187	0.877934	0.328133
Regulator of carotenoid biosynthesis Transcriptional regulator, PpsR	Gene1662	NA	186	0.873239	0.333488
Uncharacterized protein RL4353.5	Gene1663	NA	187	0.877934	0.328133
Uncharacterized protein RPC_1322	Gene1664	NA	186	0.873239	0.333488
Uncharacterized protein RPC_1324	Gene1665	NA	186	0.873239	0.333488
Glutathione S-transferase, unnamed subgroup (EC 2.5.1.18)	Gene1666	NA	185	1.49296	0.855723
D-2-hydroxyglutarate dehydrogenase (EC 1.1.99.2)	Gene1667	NA	182	1.95775	1.15868
ABC transporter, ATP-binding protein (cluster 3, basic aa/glutamine/opines)	Gene1668	NA	183	2.21596	1.97874
Kinesin-like protein	Gene1669	NA	183	1.00469	0.578691
Transglutaminase-like	Gene1670	NA	179	1.02347	0.696631
3-methyl-2-oxobutanoate hydroxymethyltransferase (EC 2.1.2.11)	Gene1671	NA	183	0.929577	0.475552
FIG00800079: hypothetical protein	Gene1672	NA	178	0.906103	0.505265
Predicted L-lactate dehydrogenase, Iron-sulfur cluster-binding subunit YkgF	Gene1673	NA	177	0.873239	0.62788
COG0546: Predicted phosphatases	Gene1674	NA	182	0.868545	0.390448
Predicted L-lactate dehydrogenase, Fe-S oxidoreductase subunit YkgE	Gene1675	NA	177	0.849765	0.407434
Ceramide glucosyltransferase	Gene1676	NA	185	0.877934	0.355723
Methoxyneurosporene dehydrogenase (EC 1.14.99.-)	Gene1677	NA	185	0.877934	0.355723
Tryptophan-rich sensory protein precursor	Gene1678	NA	184	0.86385	0.343756
Methyltransferase type 12	Gene1679	NA	183	1.19718	0.788234
Two-component system response regulator QseB	Gene1680	NA	183	1.29108	0.879411
Coenzyme F420-dependent N5,N10-methylene tetrahydromethanopterin reductase and related flavin-dependent oxidoreductases sulfonate monooxygenase	Gene1681	NA	185	1.5493	0.831946
Arsenic resistance protein ArsH	Gene1682	NA	184	1.69014	1.1727
SSU rRNA ## 16S rRNA, small subunit ribosomal RNA	Gene1683	NA	181	1.62911	1.98782
Flagellar cap protein FliD	Gene1684	NA	185	2.4554	1.91423
Maleylacetoacetate isomerase (EC 5.2.1.2) @ Glutathione S-transferase	Gene1685	NA	178	0.892019	0.458239
ATP-dependent, 3'-5' DNA helicase with strand annealing activity	Gene1686	NA	184	0.910798	0.430583
Osmolarity sensor protein EnvZ (EC 2.7.3.-)	Gene1687	NA	181	0.86385	0.394847
UPF0339 protein YegP.N	Gene1688	NA	185	0.873239	0.347345
FIG00799711: hypothetical protein	Gene1689	NA	182	0.85446	0.353475
Transglycosylase-associated protein	Gene1690	NA	182	1.25822	1.02515
Capsular polysaccharide biosynthesis/export periplasmic protein WcbC	Gene1691	NA	181	1.71831	1.10551
Probable capsular polysaccharide bisynthesis glycosyl transferase	Gene1692	NA	181	1.02347	0.570016
hypothetical protein PA3071	Gene1693	NA	184	0.929577	0.4448
Glutathione S-transferase	Gene1694	NA	176	1.06573	0.655455
Fructose-1,6-bisphosphatase, type I (EC 3.1.3.11)	Gene1695	NA	181	0.85446	0.366577
Acyl-CoA:acetate CoA-transferase, alpha subunit (EC 2.8.3.8)	Gene1696	NA	178	1.17371	0.70233
probable integral membrane protein Cj1412c	Gene1697	NA	181	1.31925	0.73424
L-sorbosone dehydrogenase	Gene1698	NA	180	1.95775	1.26756
TRAP transporter solute receptor, unknown substrate 4	Gene1699	NA	180	0.971831	0.565648
Inner membrane protein YjcH, clustering with ActP	Gene1700	NA	180	1.06103	0.630239
Insertion element IS1415 transposase (istA) and helper protein (istB) genes	Gene1701	NA	183	0.873239	0.373519
gamma-aminobutyric acid ABC transporter, permease protein 1	Gene1702	NA	178	0.84507	0.38783
Shikimate kinase I (EC 2.7.1.71)	Gene1703	NA	178	0.84507	0.38783
UPF0056 inner membrane protein MarC	Gene1704	NA	180	0.85446	0.379226
GENE II AND X PROTEINS	Gene1705	NA	182	1.23005	0.834763
Acyl-CoA thioesterase YciA, involved in membrane biogenesis	Gene1706	NA	182	0.859155	0.361956
gamma-aminobutyric acid ABC transporter, ATP-binding protein 1	Gene1707	NA	178	0.835681	0.371438
gamma-aminobutyric acid ABC transporter, ATP-binding protein 2	Gene1708	NA	178	0.840376	0.379751
gamma-aminobutyric acid ABC transporter, permease protein 2	Gene1709	NA	178	0.840376	0.379751
Protease II (EC 3.4.21.83)	Gene1710	NA	178	0.840376	0.379751
TRAP dicarboxylate transporter, DctQ subunit, unknown substrate 4	Gene1711	NA	180	0.84507	0.36269
gamma-aminobutyric acid ABC transporter, substrate-binding protein	Gene1712	NA	178	1.16901	0.916092
Glucose-methanol-choline (GMC) oxidoreductase:NAD binding site	Gene1713	NA	179	2.06573	1.40598
Bll6187 protein	Gene1714	NA	178	1.07981	0.657479
putative oxidoreductase, nitronate monooxygenase family	Gene1715	NA	177	1.15023	0.749819
Integral membrane protein TerC	Gene1716	NA	177	1.15023	0.861089
Aldo/keto reductase precursor	Gene1717	NA	181	0.86385	0.382714
TRAP dicarboxylate transporter, DctM subunit, unknown substrate 4	Gene1718	NA	179	0.849765	0.395687
Cob(I)alamin adenosyltransferase (EC 2.5.1.17) @ Cob(I)alamin adenosyltransferase (EC 2.5.1.17), clustered with cobalamin synthesis	Gene1719	NA	178	0.835681	0.371438
Peptidase S1 and S6, chymotrypsin/Hap	Gene1720	NA	178	1.38498	0.778339
Bll2537 protein	Gene1721	NA	176	1.41315	0.935775
tRNA-Ile-GAT	Gene1722	NA	175	1.66197	1.97348
probable sufite oxidase (EC 1.8.3.1)	Gene1723	NA	179	2	1.44392
ABC transporter, ATP-binding protein (cluster 5, nickel/peptides/opines)	Gene1724	NA	175	5.04225	3.54128
FIG00450955: hypothetical protein	Gene1725	NA	174	0.821596	0.395855
Regulatory protein RecX	Gene1726	NA	176	0.826291	0.379751
hypothetical protein that often co-occurs with aconitase	Gene1727	NA	177	1.30047	0.791374
tRNA-Ala-TGC	Gene1728	NA	173	1.65728	1.96428
Sensory box histidine kinase	Gene1729	NA	177	1.82629	1.64054
Epoxide hydrolase (EC 3.3.2.9)	Gene1730	NA	175	2.0892	1.72017
Phage integrase	Gene1731	NA	174	2.02347	1.60318
Thiosulfate reductase cytochrome B subunit (membrane anchoring protein)	Gene1732	NA	177	2.07981	1.53519
Rare lipoprotein A	Gene1733	NA	178	1.02347	0.654745
Protein PufQ, involved in assembly of B875 and B800-850 pigment-protein complexes	Gene1734	NA	178	0.835681	0.371438
Uncharacterized protein Caur_1846	Gene1735	NA	179	0.840376	0.36712
Cytochrome c-type biogenesis protein CcdA (DsbD analog)	Gene1736	NA	175	1.44601	1.17487
D-malate dehydrogenase [decarboxylating] (EC 1.1.1.83)	Gene1737	NA	177	1.46009	0.963755
DNA-3-methyladenine glycosylase II (EC 3.2.2.21)	Gene1738	NA	170	1.68545	1.15318
Acetyltransferase	Gene1739	NA	175	1.69953	1.26037
Glycosyl transferase, family 2	Gene1740	NA	177	2.84977	1.98959
ABC transporter, ATP-binding protein 2 (cluster 4, leucine/isoleucine/valine/benzoate)	Gene1741	NA	178	3.35681	3.02886
50S ribosomal protein acetyltransferase	Gene1742	NA	175	0.910798	0.510758
Non-heme chloroperoxidase (EC 1.11.1.10)	Gene1743	NA	177	1.12676	0.781802
Maltodextrin glucosidase (EC 3.2.1.20)	Gene1744	NA	176	0.877934	0.479909
Aerotolerance protein BatC	Gene1745	NA	175	0.85446	0.447679
Mg/Co/Ni transporter MgtE, CBS domain-containing	Gene1746	NA	172	0.84507	0.465241
Aerotolerance protein BatD	Gene1747	NA	175	0.830986	0.411598
Amino acid regulated cytosolic protein	Gene1748	NA	174	0.816901	0.387658
Mlr4354 like protein	Gene1749	NA	173	0.812207	0.391467
Protein PhnA	Gene1750	NA	175	0.821596	0.383754
Protein SlyX	Gene1751	NA	172	0.807512	0.395183
Protein-methionine-sulfoxide reductase catalytic subunit MsrP	Gene1752	NA	173	0.812207	0.391467
Histidine kinase/response regulator hybrid protein	Gene1753	NA	175	1.70892	1.30303
COG0784: FOG: CheY-like receiver	Gene1754	NA	175	2.67136	1.86451
Fosmidomycin resistance protein	Gene1755	NA	171	1.00469	0.655151
Outer surface protein	Gene1756	NA	171	0.830986	0.444651
Mlr1315 protein	Gene1757	NA	172	0.812207	0.403337
Nitrate transporter NasA	Gene1758	NA	175	0.826291	0.391976
STAPHYLOLYTIC protease PREPROENZYME LASA	Gene1759	NA	169	0.798122	0.413905
4-aminobutyrate aminotransferase and related aminotransferases	Gene1760	NA	176	0.826291	0.379751
Putative ATP-dependent RNA helicase	Gene1761	NA	169	0.793427	0.4058
Zinc finger-containing protein CC2215	Gene1762	NA	171	0.802817	0.398809
Molybdopterin oxidoreductase	Gene1763	NA	172	1.21127	0.93034
Zinc-type alcohol dehydrogenase-like protein	Gene1764	NA	167	1.23474	0.986376
Predicted outer membrane protein	Gene1765	NA	170	0.995305	0.662312
Polyphosphate kinase 2 (EC 2.7.4.1)	Gene1766	NA	172	0.967136	0.609554
2,5-dioxovalerate dehydrogenase (EC 1.2.1.26)	Gene1767	NA	172	1.12676	0.738361
NAD-dependent epimerase/dehydratase	Gene1768	NA	170	1.13146	0.777997
COG0104: Adenylosuccinate synthase	Gene1769	NA	172	0.826291	0.426552
UPF0070 protein YfgM	Gene1770	NA	174	0.821596	0.395855
4-(hydroxymethyl)-2-furancarboxaldehyde-phosphate synthase	Gene1771	NA	172	0.807512	0.395183
Capsule polysaccharide export inner-membrane protein	Gene1772	NA	174	0.821596	0.395855
FIG124007: hypothetical protein	Gene1773	NA	170	0.798122	0.402347
Lipopolysaccharide export system protein LptC	Gene1774	NA	174	0.816901	0.387658
Beta-ureidopropionase (EC 3.5.1.6)	Gene1775	NA	170	1.25822	0.820717
Arsenical resistance operon repressor	Gene1776	NA	173	1.35681	0.938894
LSU rRNA ## 23S rRNA, large subunit ribosomal RNA	Gene1777	NA	168	1.5493	1.98904
Cytochrome b561	Gene1778	NA	174	2.31925	1.85092
Ribonuclease BN	Gene1779	NA	169	2.26761	1.74257
Aminomethyltransferase	Gene1780	NA	174	1.12207	0.876384
N-acyl-L-homoserine lactone synthase, LuxI family (EC 2.3.1.184)	Gene1781	NA	169	0.924883	0.601876
LysM domain protein	Gene1782	NA	169	0.873239	0.538943
Oxamate carbamoyltransferase (EC 2.1.3.5)	Gene1783	NA	170	0.802817	0.410466
ABC-type sugar transport systems, ATPase components	Gene1784	NA	169	0.793427	0.4058
Formylmethanofuran dehydrogenase subunit B (EC 1.2.99.5)	Gene1785	NA	173	0.816901	0.399641
Para-aminobenzoate synthase, amidotransferase component (EC 2.6.1.85)	Gene1786	NA	173	0.816901	0.399641
D-amino acid dehydrogenase (EC 1.4.99.6)	Gene1787	NA	168	2.0939	1.60501
cytosolic long-chain acyl-CoA thioester hydrolase family protein	Gene1788	NA	169	0.985915	0.755351
Cu(I)-responsive transcriptional regulator	Gene1789	NA	169	1	0.672927
Gfa-like protein	Gene1790	NA	164	1.04225	0.881197
Inner membrane protein YbaL, KefB/KefC family	Gene1791	NA	169	0.830986	0.485232
Optional hypothetical component of the B12 transporter BtuN	Gene1792	NA	173	0.859155	0.494186
Dethiobiotin synthase BioD (EC 6.3.3.3)	Gene1793	NA	170	0.807512	0.418375
Adenosylmethionine-8-amino-7-oxononanoate aminotransferase (EC 2.6.1.62)	Gene1794	NA	170	0.802817	0.410466
Outer membrane protein/protective antigen OMA87	Gene1795	NA	170	0.802817	0.410466
Predicted ATP-dependent carboligase related to biotin carboxylase	Gene1796	NA	169	0.793427	0.4058
macromolecule metabolism macromolecule degradation degradation of proteins, peptides, glycopeptides	Gene1797	NA	168	1.42254	0.835452
OmpA-like transmembrane domain	Gene1798	NA	171	1.02347	0.809387
Xanthine dehydrogenase, FAD binding subunit (EC 1.17.1.4)	Gene1799	NA	170	1.03756	0.68577
Xanthine dehydrogenase iron-sulfur subunit (EC 1.17.1.4) / Xanthine dehydrogenase, molybdenum binding subunit (EC 1.17.1.4)	Gene1800	NA	170	0.929577	0.582543
CaiB/BaiF family protein	Gene1801	NA	168	1.15023	0.90385
Fe-S protein, homolog of lactate dehydrogenase SO1521	Gene1802	NA	168	0.807512	0.440347
Msl0146 protein	Gene1803	NA	168	0.802817	0.443604
Precorrin-6A synthase (deacetylating) (EC 2.1.1.152)	Gene1804	NA	169	0.802817	0.421802
NifU-like domain protein	Gene1805	NA	163	0.765258	0.424836
Thiamine pyrophosphate-requiring enzymes	Gene1806	NA	167	1.91549	1.46416
L-carnitine dehydratase/bile acid-inducible protein F	Gene1807	NA	166	2.14085	1.75071
Low-affinity inorganic phosphate transporter	Gene1808	NA	168	0.887324	0.546411
Thiaminase II (EC 3.5.99.2) involved in salvage of thiamin pyrimidine moiety, TenA subgroup with Cys in active site	Gene1809	NA	166	0.784038	0.42374
mRNA 3-end processing exonuclease	Gene1810	NA	168	0.788732	0.409169
Phosphogluconate dehydratase (EC 4.2.1.12)	Gene1811	NA	167	0.788732	0.42054
Similar to TadZ/CpaE, associated with Flp pilus assembly	Gene1812	NA	170	1.50704	1.0623
ABC transporter, permease protein 2 (cluster 4, leucine/isoleucine/valine/benzoate)	Gene1813	NA	169	2.87793	2.82244
Allophanate hydrolase (EC 3.5.1.54)	Gene1814	NA	163	0.892019	0.646166
Bll3346 protein	Gene1815	NA	167	1.0939	0.916623
NAD-dependent protein deacetylase of SIR2 family	Gene1816	NA	164	0.816901	0.513309
Aerotolerance protein BatB	Gene1817	NA	166	0.821596	0.491535
Oxalyl-CoA decarboxylase (EC 4.1.1.8)	Gene1818	NA	167	0.802817	0.443604
Alpha-ketoglutarate-dependent dioxygenase AlkB (EC 1.14.11.33)	Gene1819	NA	165	0.779343	0.426864
Sodium-dependent anion transporter family	Gene1820	NA	166	0.788732	0.43161
FIG00800437: hypothetical protein	Gene1821	NA	169	0.798122	0.413905
Mll7752 protein	Gene1822	NA	164	0.769953	0.421854
Lactoylglutathione lyase and related lyases	Gene1823	NA	165	1.33333	1.14376
Formyl-coenzyme A transferase (EC 2.8.3.16)	Gene1824	NA	167	1.60094	0.877066
Error-prone, lesion bypass DNA polymerase V (UmuC)	Gene1825	NA	171	2.40376	2.08236
ABC transporter, permease protein 2 (cluster 4, leucine/isoleucine/valine/benzoate) / ABC transporter, ATP-binding protein 1 (cluster 4, leucine/isoleucine/valine/benzoate) / ABC transporter, ATP-binding protein 2 (cluster 4, leucine/isoleucine/valine/benzoate)	Gene1826	NA	164	0.924883	0.617352
EAL domain protein	Gene1827	NA	162	0.920188	0.664615
Probable poly(beta-D-mannuronate) O-acetylase (EC 2.3.1.-)	Gene1828	NA	168	0.981221	0.672663
Pirin	Gene1829	NA	166	1.12207	0.88175
FIG007317: Chromosome segregation protein SMC-like	Gene1830	NA	165	0.802817	0.474433
Cellulose synthase catalytic subunit [UDP-forming] (EC 2.4.1.12)	Gene1831	NA	162	1.1831	0.926189
DNA-damage-inducible protein F	Gene1832	NA	164	0.784038	0.445447
8-amino-7-oxononanoate synthase (EC 2.3.1.47)	Gene1833	NA	165	0.784038	0.434729
Malate--CoA ligase subunit beta (EC 6.2.1.9)	Gene1834	NA	165	0.774648	0.418798
NOHBY218 no homolog in Saccharomyces cerevisiae	Gene1835	NA	167	0.784038	0.412458
Gll3051 protein	Gene1836	NA	166	1.47887	0.84439
HlyD family secretion protein	Gene1837	NA	168	1.61033	1.48365
Glycerol-3-phosphate regulon repressor GlpR	Gene1838	NA	163	0.934272	0.648219
L-serine dehydratase, beta subunit (EC 4.3.1.17) / L-serine dehydratase, alpha subunit (EC 4.3.1.17)	Gene1839	NA	162	0.802817	0.548232
MxaD protein	Gene1840	NA	164	1.21127	0.793526
4-alpha-glucanotransferase (amylomaltase) (EC 2.4.1.25) / Malto-oligosyltrehalose synthase (EC 5.4.99.15)	Gene1841	NA	165	0.798122	0.467426
FIG149030: hypothetical protein	Gene1842	NA	164	0.788732	0.452941
Predicted redox protein, regulator of disulfide bond formation	Gene1843	NA	164	0.774648	0.429914
Xylulose-1,5-bisphosphate phosphatase CbbY, converts this Rubisco inhibiting byproduct to xylulose-5P	Gene1844	NA	162	0.774648	0.451325
16S ribosomal RNA m(5)C 967 methyltransferase	Gene1845	NA	169	0.793427	0.4058
Diacylglycerol kinase (EC 2.7.1.107)	Gene1846	NA	163	0.769953	0.432891
FIG004694: Hypothetical protein	Gene1847	NA	155	0.7277	0.446192
InterPro IPR001440 COGs COG0457	Gene1848	NA	164	0.769953	0.421854
NAD/FAD-utilizing enzyme apparently involved in cell division	Gene1849	NA	162	0.760563	0.427745
Thiazole tautomerase TenI (EC 5.3.99.10)	Gene1850	NA	165	0.774648	0.418798
Copper chaperone	Gene1851	NA	160	0.793427	0.499579
Triphosphoribosyl-dephospho-CoA synthase (EC 2.4.2.52)	Gene1852	NA	161	0.779343	0.468987
Uncharacterized protein YjqA	Gene1853	NA	165	0.788732	0.442404
Malonate decarboxylase alpha subunit	Gene1854	NA	162	0.769953	0.443654
INVASION PROTEIN B	Gene1855	NA	160	0.760563	0.449259
Malonate decarboxylase beta subunit	Gene1856	NA	162	0.765258	0.435797
Malonate decarboxylase delta subunit	Gene1857	NA	162	0.765258	0.435797
Malonate decarboxylase gamma subunit	Gene1858	NA	162	0.765258	0.435797
bacteriophytochrome heme oxygenase BphO	Gene1859	NA	164	0.774648	0.429914
FIG039767: hypothetical protein	Gene1860	NA	163	0.765258	0.424836
Selenoprotein O and cysteine-containing homologs	Gene1861	NA	163	0.769953	0.432891
Metal dependent phosphohydrolase with a response regulator receiver domain	Gene1862	NA	164	1.3662	1.07158
Aliphatic amidase AmiE (EC 3.5.1.4)	Gene1863	NA	162	1.00939	0.700341
Capsular polysaccharide export system inner membrane protein KpsE	Gene1864	NA	165	0.962441	0.65047
Bll4432 protein	Gene1865	NA	162	0.976526	0.676013
membrane c-type cytochrome cy	Gene1866	NA	156	1.0939	0.961823
Molybdopterin oxidoreductase, iron-sulfur binding subunit (EC 1.2.7.-)	Gene1867	NA	159	0.877934	0.689634
dNTP triphosphohydrolase, broad substrate specificity	Gene1868	NA	159	0.793427	0.518119
Uroporphyrinogen-III synthase (EC 4.2.1.75)	Gene1869	NA	163	0.798122	0.477411
Polysaccharide biosynthesis associated protein	Gene1870	NA	157	0.741784	0.449308
SpoU rRNA methylase family protein	Gene1871	NA	162	0.769953	0.443654
Pyrimidine monooxygenase RutA (EC 1.14.99.46)	Gene1872	NA	161	0.755869	0.430583
Hydantoin racemase (EC 5.1.99.5)	Gene1873	NA	159	1.50235	1.34454
Oxidoreductase, aldo/keto reductase family	Gene1874	NA	160	1.94366	1.57115
ABC transporter, ATP-binding protein 1 (cluster 4, leucine/isoleucine/valine/benzoate)	Gene1875	NA	162	2.73239	2.92335
NAD-specific glutamate dehydrogenase (EC 1.4.1.2), large form	Gene1876	NA	159	0.779343	0.507626
FIG00803399: hypothetical protein	Gene1877	NA	161	0.765258	0.44649
Undecaprenyl-phosphate galactosephosphotransferase (EC 2.7.8.6)	Gene1878	NA	158	1.71362	2.06673
Conserved membrane protein in copper uptake, YcnI / Copper metallochaperone PCu(A)C, inserts Cu(I) into cytochrome oxidase subunit II	Gene1879	NA	156	0.760563	0.489458
Putative inner membrane protein	Gene1880	NA	155	1.22066	0.972812
Aldo/keto reductase	Gene1881	NA	157	0.746479	0.457175
Bll7522 protein	Gene1882	NA	158	0.746479	0.446738
Mlr7652 protein	Gene1883	NA	157	0.741784	0.449308
Nitrogen regulation protein NtrX	Gene1884	NA	163	0.769953	0.432891
Mlr3874 protein	Gene1885	NA	159	0.746479	0.436051
UPF0313 [4Fe-4S] protein YgiQ	Gene1886	NA	158	0.746479	0.446738
TonB-dependent hemin, ferrichrome receptor	Gene1887	NA	159	0.976526	0.723209
Transcriptional regulator, DeoR family	Gene1888	NA	158	1.07042	0.868592
Methionine ABC transporter ATP-binding protein	Gene1889	NA	154	0.84507	0.643866
Excinuclease ATPase subunit	Gene1890	NA	159	1.23944	1.03884
L-lactate dehydrogenase	Gene1891	NA	156	1.15023	0.983814
Nickel-binding accessory protein UreJ-HupE	Gene1892	NA	153	0.774648	0.595514
CxxC_CXXC_SSSS domain protein, FmdB family	Gene1893	NA	160	0.760563	0.449259
FOG: Ankyrin repeat	Gene1894	NA	155	0.746479	0.477364
Error-prone repair protein UmuD	Gene1895	NA	164	1.51174	1.23476
Methionine ABC transporter substrate-binding protein	Gene1896	NA	154	1.7277	1.48611
ABC transporter, permease protein (cluster 3, basic aa/glutamine/opines)	Gene1897	NA	156	3.73239	3.78786
Spermidine synthase (EC 2.5.1.16)	Gene1898	NA	155	0.995305	0.736499
Secreted and surface protein containing fasciclin-like repeats	Gene1899	NA	159	0.981221	0.812418
Dihydrodipicolinate synthase family	Gene1900	NA	155	0.892019	0.74769
ABC-type Fe3+ transport system protein Molybdenum transport protein, putative	Gene1901	NA	155	1.14554	1.00585
Glutaryl-CoA dehydrogenase (EC 1.3.8.6)	Gene1902	NA	154	0.788732	0.671147
Methionine ABC transporter permease protein	Gene1903	NA	153	0.784038	0.549724
Uncharacterized oxidoreductase	Gene1904	NA	156	0.793427	0.544747
Uncharacterized membrane protein BPP1830	Gene1905	NA	159	0.784038	0.505002
Chemotaxis protein motC	Gene1906	NA	152	0.7277	0.476854
Predicted L-lactate dehydrogenase, hypothetical protein subunit SO1518	Gene1907	NA	155	0.746479	0.487145
Glutaredoxin 3 (Grx2)	Gene1908	NA	158	0.751174	0.4546
HAD superfamily protein involved in N-acetyl-glucosamine catabolism	Gene1909	NA	152	0.7277	0.476854
Aminopeptidase S (Leu, Val, Phe, Tyr preference) (EC 3.4.11.24)	Gene1910	NA	157	0.746479	0.457175
Gll3385 protein	Gene1911	NA	154	0.7277	0.456642
Bll6480 protein	Gene1912	NA	156	0.732394	0.443754
Formamidase (EC 3.5.1.49)	Gene1913	NA	159	0.751174	0.444103
Phosphocarrier protein kinase/phosphorylase, nitrogen regulation associated	Gene1914	NA	158	0.751174	0.4546
Coenzyme F420-dependent N5,N10-methylene tetrahydromethanopterin reductase and related flavin-dependent oxidoreductases	Gene1915	NA	156	1.31925	1.46386
ABC transporter, permease protein 1 (cluster 1, maltose/g3p/polyamine/iron)	Gene1916	NA	155	2.3662	2.84625
Similarity	Gene1917	NA	159	1.10329	0.925854
Type I secretion outer membrane protein, TolC family	Gene1918	NA	159	0.821596	0.563097
UPF0061 protein YdiU	Gene1919	NA	156	0.779343	0.525882
Putative acid--amine ligase YgiC	Gene1920	NA	154	0.751174	0.494365
Phosphoribosyl-dephospho-CoA transferase (EC 2.7.7.-)	Gene1921	NA	154	0.7277	0.456642
TPR-repeat-containing protein	Gene1922	NA	158	0.751174	0.4546
NAD-dependent malic enzyme (EC 1.1.1.38)	Gene1923	NA	154	0.784038	0.549724
Aminomethyltransferase (glycine cleavage system T protein) (EC 2.1.2.10)	Gene1924	NA	155	0.751174	0.48473
Cytochrome c-L precursor (Cytochrome c551I) (Cytochrome c552)	Gene1925	NA	154	0.741784	0.479771
Mll0880 protein	Gene1926	NA	158	0.760563	0.469789
Uncharacterized protein BBta_6053	Gene1927	NA	155	0.732394	0.454259
Glycine cleavage system H protein	Gene1928	NA	155	0.7277	0.446192
Methanol dehydrogenase, small subunit (EC 1.1.2.7)	Gene1929	NA	153	0.71831	0.450883
MxaJ, protein involved in methanol oxidation	Gene1930	NA	154	0.723005	0.448568
FIG138928: iron-regulated membrane protein	Gene1931	NA	156	1.37559	1.07272
ABC transporter, substrate-binding protein (cluster 1, maltose/g3p/polyamine/iron)	Gene1932	NA	152	2.86385	3.46482
COG0840: Methyl-accepting chemotaxis protein	Gene1933	NA	150	1.10798	1.01525
dTDP-rhamnosyl transferase RfbF (EC 2.-.-.-)	Gene1934	NA	155	0.746479	0.477364
Biosynthetic Aromatic amino acid aminotransferase beta (EC 2.6.1.57) @ Histidinol-phosphate aminotransferase (EC 2.6.1.9)	Gene1935	NA	155	0.732394	0.454259
MxaC, protein involved in Ca2+ insertion into methanol dehydrogenase	Gene1936	NA	153	0.71831	0.450883
MxaL protein	Gene1937	NA	154	0.7277	0.456642
Nitrilotriacetate monooxygenase component A (EC 1.14.13.-)	Gene1938	NA	155	1.49765	1.49409
Ferric iron ABC transporter, permease protein	Gene1939	NA	153	0.976526	0.98307
UDP-glucuronate decarboxylase (EC 4.1.1.35)	Gene1940	NA	156	1.05164	0.84795
Uncharacterized glutathione S-transferase-like protein	Gene1941	NA	153	0.802817	0.573463
Na(+) H(+) antiporter subunit C	Gene1942	NA	151	0.802817	0.59763
Luciferase-like monooxygenase YhbW	Gene1943	NA	153	0.741784	0.499047
Phosphohistidine phosphatase SixA	Gene1944	NA	154	0.7277	0.456642
Transcriptional regulatory protein PhoP	Gene1945	NA	151	0.713615	0.463429
Carbon monoxide dehydrogenase F protein	Gene1946	NA	151	0.70892	0.45533
Uncharacterized UPF0033 protein	Gene1947	NA	151	0.70892	0.45533
ABC transporter, substrate-binding protein (cluster 3, basic aa/glutamine/opines)	Gene1948	NA	151	3.3662	3.33325
Aquaporin Z	Gene1949	NA	151	0.985915	0.871341
Nicel/Cobalt-specific TonB-dependent outer membrane receptor	Gene1950	NA	152	0.887324	0.731036
ABC-type hemin transport system, ATPase component	Gene1951	NA	145	1.07042	0.980815
Uricase (urate oxidase) (EC 1.7.3.3)	Gene1952	NA	152	1.12207	0.897655
Haloacid dehalogenase, type II (EC 3.8.1.2)	Gene1953	NA	151	1.15493	0.931339
Ferric iron ABC transporter, iron-binding protein	Gene1954	NA	151	1.19718	1.22805
RecD-like DNA helicase YrrC	Gene1955	NA	151	1.25822	1.51533
5'-nucleotidase (EC 3.1.3.5)	Gene1956	NA	151	0.713615	0.463429
FIG01261915: hypothetical protein	Gene1957	NA	156	0.732394	0.443754
Transporter, LysE family	Gene1958	NA	147	1.2723	1.43443
Von Willebrand factor type A domain protein, associated with Flp pilus assembly	Gene1959	NA	153	1.58685	1.5925
Aminotransferase, class III	Gene1960	NA	149	0.892019	0.802462
Hypothetical, related to broad specificity phosphatases COG0406	Gene1961	NA	149	0.84507	0.65115
Malonate transporter, MadM subunit / Transcriptional regulator, GntR family	Gene1962	NA	146	0.699531	0.517477
Adenosylhopane nucleosidase, HpnG	Gene1963	NA	147	0.690141	0.463525
Ornithine cyclodeaminase (EC 4.3.1.12)	Gene1964	NA	148	1.29577	1.23694
Amidase	Gene1965	NA	140	0.887324	0.855878
Dihydropyrimidinase (EC 3.5.2.2) @ D-hydantoinase (EC 3.5.2.2)	Gene1966	NA	144	0.877934	0.779533
Putative phosphoesterase	Gene1967	NA	143	0.737089	0.587917
NnrU family protein, required for expression of nitric oxide and nitrite reductases (Nir and Nor)	Gene1968	NA	146	0.732394	0.539682
Arabinose efflux permease	Gene1969	NA	145	0.694836	0.491265
Inner membrane protein YfdC	Gene1970	NA	148	0.694836	0.461562
Phospholipase/carboxylesterase	Gene1971	NA	151	0.70892	0.45533
Transmembrane regulator protein PrtR	Gene1972	NA	146	1.00469	0.871442
Uncharacterized iron-regulated membrane protein Iron-uptake factor PiuB	Gene1973	NA	147	0.929577	0.835373
Heme-binding SCHIC domain protein, putative oxygen sensor	Gene1974	NA	149	0.882629	0.727057
probable iron-sulfur binding protein YPO1417	Gene1975	NA	150	0.807512	0.633603
Cobalt-containing nitrile hydratase subunit alpha (EC 4.2.1.84)	Gene1976	NA	147	0.784038	0.606823
Twin-arginine translocation pathway signal sequence domain protein	Gene1977	NA	148	0.741784	0.544259
Peroxyureidoacrylate/ureidoacrylate amidohydrolase RutB (EC 3.5.1.110)	Gene1978	NA	144	0.680751	0.477272
spore-cortex-lytic enzyme prepeptide precursor	Gene1979	NA	147	0.694836	0.471671
COG1178: ABC-type Fe3+ transport system, permease component	Gene1980	NA	148	0.694836	0.461562
Efflux ABC transporter, permease/ATP-binding protein YwjA	Gene1981	NA	146	0.685446	0.465432
Response regulator c-di-GMP phosphodiesterase, RpfG family	Gene1982	NA	149	1.06103	0.921971
FIG140336: TPR domain protein	Gene1983	NA	144	0.835681	0.684218
Tetrapartite efflux system component, FusD-like	Gene1984	NA	147	1.16432	1.07994
Cytochrome c4	Gene1985	NA	145	0.741784	0.593988
Dihydrodipicolinate synthase family protein RL4423	Gene1986	NA	143	0.7277	0.575468
Class A beta-lactamase (EC 3.5.2.6)	Gene1987	NA	149	0.7277	0.505659
Mll3872 protein	Gene1988	NA	146	0.71831	0.527984
YjbR family protein	Gene1989	NA	145	0.699531	0.498914
RidA/YER057c/UK114 superfamily protein	Gene1990	NA	146	1.38967	1.21441
Flagellin protein FlaA	Gene1991	NA	142	1.10798	1.18663
Leucine-responsive regulatory protein, regulator for leucine (or lrp) regulon and high-affinity branched-chain amino acid transport system	Gene1992	NA	138	1.04695	1.00829
Rubrerythrin	Gene1993	NA	144	0.70892	0.531787
Mlr3177 protein	Gene1994	NA	141	0.661972	0.474153
MxaS, protein involved in methanol oxidation	Gene1995	NA	144	0.676056	0.469081
Transcriptional regulator, IclR family	Gene1996	NA	144	2.38967	2.79205
Copper/silver efflux RND transporter, transmembrane protein CusA	Gene1997	NA	151	1.11268	1.03088
UPF0335 protein R02793	Gene1998	NA	140	0.967136	0.973154
[truncated: 8,192 more rows]
